# Supplementary material for: Distinctive transnational city-to-city partnerships, decentralization, and local governance of China as a Global East Country
Source: PLoS One. 2023 Jul 21;18(7):e0288001. doi: 10.1371/journal.pone.0288001 (PMC10361467; doi:10.1371/journal.pone.0288001)
Supplement: S1 Dataset — (ZIP) [file pone.0288001.s001.zip]

Archive with 1 entries (1 files):
- S1 Dataset. List of city-to-city partnerships of 28 Chinese world cities from 1973 to 2019.xlsx
