# Supplementary material for: Distinctive transnational city-to-city partnerships, decentralization, and local governance of China as a Global East Country
Source: PLoS One. 2023 Jul 21;18(7):e0288001. doi: 10.1371/journal.pone.0288001 (PMC10361467; doi:10.1371/journal.pone.0288001)
Supplement: S1 Dataset — (ZIP) [file pone.0288001.s001.zip › S1 Dataset. List of city-to-city partnerships of 28 Chinese world cities from 1973 to 2019.xlsx]

## Sheet: data
No.	chinese world city	城市	Rank	Chi-lng-X	Chi-lat-Y	foreign world city	state	for-lng-X	for-lat-Y	year
6	Beijing	北京	Alpha+	116.385	39.9023	东京都	日本	139.692	35.6895	1979
6	Beijing	北京	Alpha+	116.385	39.9023	纽约市	美国	-74.0059	40.7128	1980
6	Beijing	北京	Alpha+	116.385	39.9023	贝尔格莱德市	塞尔维亚	20.4489	44.7866	1980
6	Beijing	北京	Alpha+	116.385	39.9023	利马市	秘鲁	-77.0428	-12.0464	1983
6	Beijing	北京	Alpha+	116.385	39.9023	华盛顿市	美国	-77.0369	38.9072	1984
6	Beijing	北京	Alpha+	116.385	39.9023	马德里市	西班牙	-3.70379	40.4168	1985
6	Beijing	北京	Alpha+	116.385	39.9023	里约热内卢市	巴西	-43.1729	-22.9068	1986
6	Beijing	北京	Alpha+	116.385	39.9023	东京都中野区	日本	139.664	35.7074	1986
6	Beijing	北京	Alpha+	116.385	39.9023	巴黎市	法国	2.35222	48.8566	1987
6	Beijing	北京	Alpha+	116.385	39.9023	科隆市	德国	6.96028	50.9375	1987
6	Beijing	北京	Alpha+	116.385	39.9023	安卡拉市	土耳其	32.8597	39.9334	1990
6	Beijing	北京	Alpha+	116.385	39.9023	开罗市	埃及	31.2357	30.0444	1990
6	Beijing	北京	Alpha+	116.385	39.9023	雅加达特区	印度尼西亚	106.847	-6.25741	1992
6	Beijing	北京	Alpha+	116.385	39.9023	伊斯兰堡市	巴基斯坦	73.0931	33.7294	1992
6	Beijing	北京	Alpha+	116.385	39.9023	东京都葛饰区	日本	139.847	35.7436	1992
6	Beijing	北京	Alpha+	116.385	39.9023	曼谷市	泰国	100.502	13.7563	1993
6	Beijing	北京	Alpha+	116.385	39.9023	布宜诺斯艾利斯市	阿根廷	-58.3816	-34.6037	1993
6	Beijing	北京	Alpha+	116.385	39.9023	首尔市	韩国	126.978	37.5665	1993
6	Beijing	北京	Alpha+	116.385	39.9023	基辅市	乌克兰	30.5234	50.4501	1993
6	Beijing	北京	Alpha+	116.385	39.9023	柏林市	德国	13.405	52.52	1994
6	Beijing	北京	Alpha+	116.385	39.9023	布鲁塞尔首都大区	比利时	4.35172	50.8503	1994
6	Beijing	北京	Alpha+	116.385	39.9023	河内市	越南	105.834	21.0278	1994
6	Beijing	北京	Alpha+	116.385	39.9023	阿姆斯特丹市	荷兰	4.89517	52.3702	1994
6	Beijing	北京	Alpha+	116.385	39.9023	伊那市	日本	137.954	35.8275	1994
6	Beijing	北京	Alpha+	116.385	39.9023	莫斯科市	俄罗斯	37.6173	55.7558	1995
6	Beijing	北京	Alpha+	116.385	39.9023	巴黎市	法国	2.35222	48.8566	1997
6	Beijing	北京	Alpha+	116.385	39.9023	东京都新宿区	日本	139.704	35.6938	1997
6	Beijing	北京	Alpha+	116.385	39.9023	罗马市	意大利	12.4964	41.9028	1998
6	Beijing	北京	Alpha+	116.385	39.9023	豪登省	南非	28.1123	-26.2708	1998
6	Beijing	北京	Alpha+	116.385	39.9023	渥太华市	加拿大	-75.6972	45.4215	1999
6	Beijing	北京	Alpha+	116.385	39.9023	帕萨迪那市	美国	-118.145	34.1478	1999
6	Beijing	北京	Alpha+	116.385	39.9023	堪培拉市	澳大利亚	149.13	-35.2809	2000
6	Beijing	北京	Alpha+	116.385	39.9023	首尔市	韩国	126.978	37.5665	2002
6	Beijing	北京	Alpha+	116.385	39.9023	首尔市	韩国	126.978	37.5665	2003
6	Beijing	北京	Alpha+	116.385	39.9023	马德里自治区	西班牙	-3.70383	40.4168	2005
6	Beijing	北京	Alpha+	116.385	39.9023	雅典市	希腊	23.7275	37.9838	2005
6	Beijing	北京	Alpha+	116.385	39.9023	布达佩斯市	匈牙利	19.0402	47.4979	2005
6	Beijing	北京	Alpha+	116.385	39.9023	布加勒斯特市	罗马尼亚	26.1025	44.4268	2005
6	Beijing	北京	Alpha+	116.385	39.9023	哈瓦那市	古巴	-82.3666	23.1136	2005
6	Beijing	北京	Alpha+	116.385	39.9023	马尼拉市	菲律宾	120.984	14.5995	2005
6	Beijing	北京	Alpha+	116.385	39.9023	伦敦市	英国	-0.127758	51.5074	2006
6	Beijing	北京	Alpha+	116.385	39.9023	亚的斯亚贝巴市	埃塞俄比亚	38.7578	8.9806	2006
6	Beijing	北京	Alpha+	116.385	39.9023	惠灵顿市	新西兰	174.776	-41.2865	2006
6	Beijing	北京	Alpha+	116.385	39.9023	赫尔辛基市	芬兰	24.9384	60.1699	2006
6	Beijing	北京	Alpha+	116.385	39.9023	阿斯塔纳市	哈萨克斯坦	71.4704	51.1605	2006
6	Beijing	北京	Alpha+	116.385	39.9023	特拉维夫-雅法市	以色列	34.7584	32.0494	2006
6	Beijing	北京	Alpha+	116.385	39.9023	首都大区	智利	-77.0428	-12.0464	2007
6	Beijing	北京	Alpha+	116.385	39.9023	里斯本市	葡萄牙	-9.13934	38.7223	2007
6	Beijing	北京	Alpha+	116.385	39.9023	维也纳市	奥地利	16.3738	48.2082	2007
6	Beijing	北京	Alpha+	116.385	39.9023	地拉那市	阿尔巴尼亚	19.8187	41.3275	2008
6	Beijing	北京	Alpha+	116.385	39.9023	多哈市	卡塔尔	51.531	25.2854	2008
6	Beijing	北京	Alpha+	116.385	39.9023	奥林匹亚市	希腊	21.6299	37.6385	2008
6	Beijing	北京	Alpha+	116.385	39.9023	雷东多市	美国	-118.388	33.8492	2008
6	Beijing	北京	Alpha+	116.385	39.9023	圣何塞市	哥斯达黎加	-84.0907	9.92807	2009
6	Beijing	北京	Alpha+	116.385	39.9023	墨西哥城	墨西哥	-99.1332	19.4326	2009
6	Beijing	北京	Alpha+	116.385	39.9023	都柏林市	爱尔兰	-6.26031	53.3498	2011
6	Beijing	北京	Alpha+	116.385	39.9023	哥本哈根市	丹麦	12.5683	55.6761	2012
6	Beijing	北京	Alpha+	116.385	39.9023	新南威尔士州	澳大利亚	146.921	-31.2532	2012
9	Shanghai	上海	Alpha+	121.459	31.2301	横滨市	日本	139.638	35.4437	1973
9	Shanghai	上海	Alpha+	121.459	31.2301	大阪市	日本	135.502	34.6937	1974
9	Shanghai	上海	Alpha+	121.459	31.2301	米兰市	意大利	9.18592	45.4654	1979
9	Shanghai	上海	Alpha+	121.459	31.2301	鹿特丹市	荷兰	4.47773	51.9244	1979
9	Shanghai	上海	Alpha+	121.459	31.2301	旧金山市	美国	-122.419	37.7749	1980
9	Shanghai	上海	Alpha+	121.459	31.2301	萨格勒布市	克罗地亚	15.9819	45.815	1980
9	Shanghai	上海	Alpha+	121.459	31.2301	大阪府	日本	135.52	34.6863	1980
9	Shanghai	上海	Alpha+	121.459	31.2301	咸兴市	朝鲜	127.612	39.9838	1982
9	Shanghai	上海	Alpha+	121.459	31.2301	马尼拉市	菲律宾	120.984	14.5995	1983
9	Shanghai	上海	Alpha+	121.459	31.2301	卡拉奇市	巴基斯坦	67.0099	24.8615	1984
9	Shanghai	上海	Alpha+	121.459	31.2301	安特卫普市	比利时	4.40246	51.2194	1984
9	Shanghai	上海	Alpha+	121.459	31.2301	蒙特利尔市	加拿大	-73.5673	45.5017	1985
9	Shanghai	上海	Alpha+	121.459	31.2301	比雷埃夫斯市	希腊	23.647	37.943	1985
9	Shanghai	上海	Alpha+	121.459	31.2301	滨海省	波兰	18.1531	54.2944	1985
9	Shanghai	上海	Alpha+	121.459	31.2301	芝加哥市	美国	-87.6298	41.8781	1985
9	Shanghai	上海	Alpha+	121.459	31.2301	汉堡市	德国	9.99368	53.5511	1986
9	Shanghai	上海	Alpha+	121.459	31.2301	卡萨布兰卡市	摩洛哥	-7.58984	33.5731	1986
9	Shanghai	上海	Alpha+	121.459	31.2301	八尾市	日本	135.601	34.6269	1986
9	Shanghai	上海	Alpha+	121.459	31.2301	马赛市	法国	5.36978	43.2965	1987
9	Shanghai	上海	Alpha+	121.459	31.2301	枚方市	日本	135.651	34.8143	1987
9	Shanghai	上海	Alpha+	121.459	31.2301	圣保罗市	巴西	-46.6333	-23.5505	1988
9	Shanghai	上海	Alpha+	121.459	31.2301	圣彼得堡市	俄罗斯	30.3351	59.9343	1988
9	Shanghai	上海	Alpha+	121.459	31.2301	昆士兰州	澳大利亚	142.703	-20.9176	1989
9	Shanghai	上海	Alpha+	121.459	31.2301	伊斯坦布尔市	土耳其	28.9784	41.0082	1989
9	Shanghai	上海	Alpha+	121.459	31.2301	亚历山大市	埃及	29.9187	31.2001	1992
9	Shanghai	上海	Alpha+	121.459	31.2301	海法市	以色列	34.9896	32.794	1993
9	Shanghai	上海	Alpha+	121.459	31.2301	釜山市	韩国	129.076	35.1796	1993
9	Shanghai	上海	Alpha+	121.459	31.2301	胡志明市	越南	106.63	10.8231	1994
9	Shanghai	上海	Alpha+	121.459	31.2301	维拉港市	瓦努阿图	168.327	-17.7333	1994
9	Shanghai	上海	Alpha+	121.459	31.2301	达尼丁市	新西兰	170.503	-45.8788	1994
9	Shanghai	上海	Alpha+	121.459	31.2301	塔什干市	乌兹别克斯坦	69.2401	41.2995	1994
9	Shanghai	上海	Alpha+	121.459	31.2301	寝屋川市	日本	135.628	34.7661	1994
9	Shanghai	上海	Alpha+	121.459	31.2301	泉佐野市	日本	135.327	34.4068	1994
9	Shanghai	上海	Alpha+	121.459	31.2301	波尔图市	葡萄牙	-8.62911	41.1579	1995
9	Shanghai	上海	Alpha+	121.459	31.2301	亚丁省	也门	44.7944	12.8257	1995
9	Shanghai	上海	Alpha+	121.459	31.2301	温得和克市	纳米比亚	17.0658	-22.5609	1995
9	Shanghai	上海	Alpha+	121.459	31.2301	圣地亚哥市	古巴	-75.8302	20.0169	1996
9	Shanghai	上海	Alpha+	121.459	31.2301	罗萨里奥市	阿根廷	-60.6505	-32.9442	1997
9	Shanghai	上海	Alpha+	121.459	31.2301	埃斯波市	芬兰	24.6559	60.2055	1998
9	Shanghai	上海	Alpha+	121.459	31.2301	哈利斯科州	墨西哥	-103.349	20.6595	1998
9	Shanghai	上海	Alpha+	121.459	31.2301	奥卡汉贾市	纳米比亚	16.9063	-21.9719	1998
9	Shanghai	上海	Alpha+	121.459	31.2301	利物浦市	英国	-2.99157	53.4084	1999
9	Shanghai	上海	Alpha+	121.459	31.2301	马普托市	莫桑比克	32.6051	-25.892	1999
9	Shanghai	上海	Alpha+	121.459	31.2301	清迈府	泰国	98.9931	18.7877	2000
9	Shanghai	上海	Alpha+	121.459	31.2301	迪拜市	阿拉伯联合酋长国	55.2708	25.2048	2000
9	Shanghai	上海	Alpha+	121.459	31.2301	夸祖鲁－纳塔尔省	南非	30.8958	-28.5306	2001
9	Shanghai	上海	Alpha+	121.459	31.2301	瓜亚基尔市	厄瓜多尔	-79.9224	-2.171	2001
9	Shanghai	上海	Alpha+	121.459	31.2301	瓦尔帕莱索市	智利	-71.6127	-33.0472	2001
9	Shanghai	上海	Alpha+	121.459	31.2301	巴塞罗那市	西班牙	2.1734	41.3851	2001
9	Shanghai	上海	Alpha+	121.459	31.2301	奥斯陆市	挪威	10.7522	59.9139	2001
9	Shanghai	上海	Alpha+	121.459	31.2301	康斯坦察县	罗马尼亚	28.255	44.213	2002
9	Shanghai	上海	Alpha+	121.459	31.2301	科伦坡市	斯里兰卡	79.8612	6.92708	2003
9	Shanghai	上海	Alpha+	121.459	31.2301	哥德堡市	瑞典	11.9714	57.7373	2003
9	Shanghai	上海	Alpha+	121.459	31.2301	布拉迪斯拉发州	斯洛伐克	17.1973	48.3118	2003
9	Shanghai	上海	Alpha+	121.459	31.2301	奥胡斯市	丹麦	10.2039	56.1629	2003
9	Shanghai	上海	Alpha+	121.459	31.2301	科克市	爱尔兰	-8.48632	51.8969	2005
9	Shanghai	上海	Alpha+	121.459	31.2301	东爪哇省	印度尼西亚	112.238	-7.53606	2006
9	Shanghai	上海	Alpha+	121.459	31.2301	巴塞尔州	瑞士	7.7644	47.4418	2007
9	Shanghai	上海	Alpha+	121.459	31.2301	汉堡中区	德国	9.99368	53.5511	2007
9	Shanghai	上海	Alpha+	121.459	31.2301	罗纳-阿尔卑斯大区	法国	5.45028	45.1696	2008
9	Shanghai	上海	Alpha+	121.459	31.2301	金边市	柬埔寨	104.892	11.5449	2008
9	Shanghai	上海	Alpha+	121.459	31.2301	大伦敦市	英国	-0.0909852	51.5123	2009
9	Shanghai	上海	Alpha+	121.459	31.2301	萨尔茨堡市	奥地利	13.055	47.8095	2009
9	Shanghai	上海	Alpha+	121.459	31.2301	海法市海姆区	以色列	34.9896	32.794	2009
9	Shanghai	上海	Alpha+	121.459	31.2301	豪拉基市	新西兰	175.189	-36.4263	2010
9	Shanghai	上海	Alpha+	121.459	31.2301	魁北克省	加拿大	-73.5491	52.9399	2011
9	Shanghai	上海	Alpha+	121.459	31.2301	釜山市	韩国	129.076	35.1796	2012
9	Shanghai	上海	Alpha+	121.459	31.2301	库奥皮奥市	芬兰	27.6782	62.898	2012
40	Guangzhou	广州	Alpha-	113.256	23.1346	福冈市	日本	130.402	33.5904	1979
40	Guangzhou	广州	Alpha-	113.256	23.1346	洛杉矶市	美国	-118.244	34.0522	1981
40	Guangzhou	广州	Alpha-	113.256	23.1346	马尼拉市	菲律宾	120.984	14.5995	1982
40	Guangzhou	广州	Alpha-	113.256	23.1346	温哥华市	加拿大	-123.121	49.2827	1985
40	Guangzhou	广州	Alpha-	113.256	23.1346	悉尼市	澳大利亚	151.209	-33.8688	1986
40	Guangzhou	广州	Alpha-	113.256	23.1346	巴里市	意大利	16.8719	41.1171	1986
40	Guangzhou	广州	Alpha-	113.256	23.1346	里昂市	法国	4.83566	45.764	1988
40	Guangzhou	广州	Alpha-	113.256	23.1346	法兰克福市	德国	8.68213	50.1109	1988
40	Guangzhou	广州	Alpha-	113.256	23.1346	奥克兰市	新西兰	174.763	-36.8485	1989
40	Guangzhou	广州	Alpha-	113.256	23.1346	光州市	韩国	126.853	35.1595	1996
40	Guangzhou	广州	Alpha-	113.256	23.1346	林雪平市	瑞典	15.6182	58.3799	1997
40	Guangzhou	广州	Alpha-	113.256	23.1346	德班市	南非	31.0218	-29.8587	2000
40	Guangzhou	广州	Alpha-	113.256	23.1346	布里斯托尔市	英国	-2.58791	51.4545	2001
40	Guangzhou	广州	Alpha-	113.256	23.1346	叶卡捷琳堡市	俄罗斯	60.6057	56.8389	2002
40	Guangzhou	广州	Alpha-	113.256	23.1346	阿雷基帕市	秘鲁	-71.5375	-16.409	2004
40	Guangzhou	广州	Alpha-	113.256	23.1346	泗水市	印度尼西亚	112.752	-7.25747	2005
40	Guangzhou	广州	Alpha-	113.256	23.1346	维尔纽斯市	立陶宛	25.2797	54.6872	2006
40	Guangzhou	广州	Alpha-	113.256	23.1346	伯明翰市	英国	-1.8904	52.4862	2006
40	Guangzhou	广州	Alpha-	113.256	23.1346	汉班托塔区	斯里兰卡	81.1212	6.14288	2007
40	Guangzhou	广州	Alpha-	113.256	23.1346	累西腓市	巴西	-34.877	-8.04756	2007
40	Guangzhou	广州	Alpha-	113.256	23.1346	坦佩雷市	芬兰	23.761	61.4978	2008
40	Guangzhou	广州	Alpha-	113.256	23.1346	曼谷市	泰国	100.502	13.7563	2009
40	Guangzhou	广州	Alpha-	113.256	23.1346	布宜诺斯艾利斯市	阿根廷	-58.3816	-34.6037	2012
40	Guangzhou	广州	Alpha-	113.256	23.1346	喀山市	俄罗斯	49.0661	55.8304	2012
40	Guangzhou	广州	Alpha-	113.256	23.1346	伊斯坦布尔市	土耳其	28.9784	41.0082	2012
40	Guangzhou	广州	Alpha-	113.256	23.1346	哈拉雷市	津巴布韦	31.0335	-17.8252	2012
40	Guangzhou	广州	Alpha-	113.256	23.1346	圣何塞市	哥斯达黎加	-84.0907	9.92807	2012
40	Guangzhou	广州	Alpha-	113.256	23.1346	登别市	日本	141.107	42.4128	2012
40	Guangzhou	广州	Alpha-	113.256	23.1346	巴伦西亚市	西班牙	-0.376288	39.4699	2012
85	Shenzhen	深圳	Beta	114.058	22.5431	休斯敦市	美国	-95.3698	29.7604	1986
85	Shenzhen	深圳	Beta	114.058	22.5431	布雷西亚市	意大利	10.2118	45.5416	1991
85	Shenzhen	深圳	Beta	114.058	22.5431	布里斯班市	澳大利亚	153.025	-27.4698	1992
85	Shenzhen	深圳	Beta	114.058	22.5431	波兹南市	波兰	16.9252	52.4064	1993
85	Shenzhen	深圳	Beta	114.058	22.5431	维埃纳市	法国	4.87434	45.5256	1994
85	Shenzhen	深圳	Beta	114.058	22.5431	金斯敦市	牙买加	-76.8099	18.0179	1995
85	Shenzhen	深圳	Beta	114.058	22.5431	洛美市	多哥	1.23136	6.1725	1996
85	Shenzhen	深圳	Beta	114.058	22.5431	纽伦堡市	德国	11.0797	49.4254	1997
85	Shenzhen	深圳	Beta	114.058	22.5431	瓦隆布拉邦省	比利时	4.52431	50.6332	2003
85	Shenzhen	深圳	Beta	114.058	22.5431	筑波市	日本	140.077	36.0835	2004
85	Shenzhen	深圳	Beta	114.058	22.5431	光阳市	韩国	127.696	34.9407	2004
85	Shenzhen	深圳	Beta	114.058	22.5431	卢克索市	埃及	32.6396	25.6872	2007
85	Shenzhen	深圳	Beta	114.058	22.5431	萨马拉州	俄罗斯	50.4726	53.4184	2008
85	Shenzhen	深圳	Beta	114.058	22.5431	海法市	以色列	34.9896	32.794	2012
100	Chengdu	成都	Beta-	104.067	30.5728	蒙彼利埃市	法国	3.87672	43.6108	1981
100	Chengdu	成都	Beta-	104.067	30.5728	卢布尔雅那市	斯洛文尼亚	14.5058	46.0569	1981
100	Chengdu	成都	Beta-	104.067	30.5728	林茨市	奥地利	14.2858	48.3069	1983
100	Chengdu	成都	Beta-	104.067	30.5728	甲府市	日本	138.568	35.6623	1984
100	Chengdu	成都	Beta-	104.067	30.5728	菲尼克斯市	美国	-112.074	33.4484	1987
100	Chengdu	成都	Beta-	104.067	30.5728	温尼伯市	加拿大	-97.1384	49.8951	1988
100	Chengdu	成都	Beta-	104.067	30.5728	马林市	比利时	4.47754	51.0259	1993
100	Chengdu	成都	Beta-	104.067	30.5728	巴勒莫市	意大利	13.3613	38.1157	1999
100	Chengdu	成都	Beta-	104.067	30.5728	金泉市	韩国	128.114	36.1398	2000
100	Chengdu	成都	Beta-	104.067	30.5728	棉兰市	印度尼西亚	98.6722	3.5952	2002
100	Chengdu	成都	Beta-	104.067	30.5728	波恩市	德国	7.09821	50.7374	2009
100	Chengdu	成都	Beta-	104.067	30.5728	谢菲尔德市	英国	-1.47009	53.3811	2010
100	Chengdu	成都	Beta-	104.067	30.5728	弗拉芒布拉邦省	比利时	4.5646	50.8815	2011
100	Chengdu	成都	Beta-	104.067	30.5728	伏尔加格勒市	俄罗斯	44.5133	48.708	2011
100	Chengdu	成都	Beta-	104.067	30.5728	檀香山市	美国	-157.858	21.3069	2011
100	Chengdu	成都	Beta-	104.067	30.5728	珀斯市	澳大利亚	115.86	-31.9505	2012
100	Chengdu	成都	Beta-	104.067	30.5728	马斯特里赫特市	荷兰	5.69097	50.8514	2012
113	Tianjin	天津	Beta-	117.201	39.0842	神户市	日本	135.196	34.6901	1973
113	Tianjin	天津	Beta-	117.201	39.0842	费城	美国	-75.1652	39.9526	1980
113	Tianjin	天津	Beta-	117.201	39.0842	墨尔本市	澳大利亚	144.963	-37.8136	1980
113	Tianjin	天津	Beta-	117.201	39.0842	四日市	日本	136.624	34.9652	1980
113	Tianjin	天津	Beta-	117.201	39.0842	萨拉热窝市	波黑	18.4131	43.8563	1981
113	Tianjin	天津	Beta-	117.201	39.0842	北加来海峡大区	法国	2.79373	50.4801	1984
113	Tianjin	天津	Beta-	117.201	39.0842	伦巴第大区	意大利	9.84524	45.4791	1985
113	Tianjin	天津	Beta-	117.201	39.0842	格罗宁根市	荷兰	6.5665	53.2194	1985
113	Tianjin	天津	Beta-	117.201	39.0842	千叶市	日本	140.106	35.6073	1986
113	Tianjin	天津	Beta-	117.201	39.0842	普洛夫迪夫大区	保加利亚	24.7454	42.1353	1989
113	Tianjin	天津	Beta-	117.201	39.0842	伊兹密尔市	土耳其	27.1428	38.4237	1991
113	Tianjin	天津	Beta-	117.201	39.0842	阿比让市	科特迪瓦	-4.00826	5.35995	1992
113	Tianjin	天津	Beta-	117.201	39.0842	乌兰巴托市	蒙古	106.906	47.8864	1992
113	Tianjin	天津	Beta-	117.201	39.0842	哈尔科夫市	乌克兰	36.2304	49.9935	1993
113	Tianjin	天津	Beta-	117.201	39.0842	延雪平市	瑞典	14.1571	57.7583	1993
113	Tianjin	天津	Beta-	117.201	39.0842	仁川市	韩国	126.705	37.4563	1993
113	Tianjin	天津	Beta-	117.201	39.0842	萨尔州	德国	7.02296	49.3964	1994
113	Tianjin	天津	Beta-	117.201	39.0842	罗兹市	波兰	19.456	51.7592	1994
113	Tianjin	天津	Beta-	117.201	39.0842	里约热内卢州	巴西	-42.7076	-22.3534	1995
113	Tianjin	天津	Beta-	117.201	39.0842	奥兰治县	美国	-117.831	33.7175	1997
113	Tianjin	天津	Beta-	117.201	39.0842	亚马逊州	巴西	-65.8561	-3.41684	1997
113	Tianjin	天津	Beta-	117.201	39.0842	海防市	越南	106.688	20.8449	1999
113	Tianjin	天津	Beta-	117.201	39.0842	惠灵顿市	新西兰	174.776	-41.2865	2011
113	Tianjin	天津	Beta-	117.201	39.0842	东爪哇省	印度尼西亚	112.238	-7.53606	2012
139	Nanjing	南京	Gamma+	118.779	32.0517	名古屋市	日本	136.906	35.1814	1978
139	Nanjing	南京	Gamma+	118.779	32.0517	圣路易斯市	美国	-90.1994	38.627	1979
139	Nanjing	南京	Gamma+	118.779	32.0517	佛罗伦萨市	意大利	11.2558	43.7696	1980
139	Nanjing	南京	Gamma+	118.779	32.0517	艾恩德霍芬市	荷兰	5.46972	51.4416	1985
139	Nanjing	南京	Gamma+	118.779	32.0517	莱比锡市	德国	12.3731	51.3397	1988
139	Nanjing	南京	Gamma+	118.779	32.0517	墨西卡利市	墨西哥	-115.452	32.6245	1991
139	Nanjing	南京	Gamma+	118.779	32.0517	利马索尔市	塞浦路斯	33.0226	34.7071	1992
139	Nanjing	南京	Gamma+	118.779	32.0517	大田市	韩国	127.385	36.3504	1994
139	Nanjing	南京	Gamma+	118.779	32.0517	伦敦市	加拿大	-81.2453	42.9849	1997
139	Nanjing	南京	Gamma+	118.779	32.0517	珀斯市	澳大利亚	115.86	-31.9505	1998
139	Nanjing	南京	Gamma+	118.779	32.0517	布隆方丹市	南非	26.1596	-29.0852	2000
139	Nanjing	南京	Gamma+	118.779	32.0517	巴兰基亚市	哥伦比亚	-74.807	11.0041	2001
139	Nanjing	南京	Gamma+	118.779	32.0517	马六甲市	马来西亚	102.25	2.18959	2008
139	Nanjing	南京	Gamma+	118.779	32.0517	斯里巴加湾市	文莱	114.94	4.90305	2011
140	Hangzhou	杭州	Gamma+	120.155	30.2741	岐阜市	日本	136.761	35.4233	1979
140	Hangzhou	杭州	Gamma+	120.155	30.2741	波士顿市	美国	-71.0589	42.3601	1982
140	Hangzhou	杭州	Gamma+	120.155	30.2741	碧瑶市	菲律宾	120.596	16.4023	1982
140	Hangzhou	杭州	Gamma+	120.155	30.2741	利兹市	英国	-1.54908	53.8008	1988
140	Hangzhou	杭州	Gamma+	120.155	30.2741	福井市	日本	136.219	36.0641	1989
140	Hangzhou	杭州	Gamma+	120.155	30.2741	山梨市	日本	138.687	35.6934	1993
140	Hangzhou	杭州	Gamma+	120.155	30.2741	丽水市	韩国	127.662	34.7604	1994
140	Hangzhou	杭州	Gamma+	120.155	30.2741	尼斯市	法国	7.26195	43.7102	1998
140	Hangzhou	杭州	Gamma+	120.155	30.2741	帕拉马里博市	苏里南	-55.2038	5.85204	1998
140	Hangzhou	杭州	Gamma+	120.155	30.2741	布达佩斯市	匈牙利	19.0402	47.4979	1999
140	Hangzhou	杭州	Gamma+	120.155	30.2741	贝特谢梅什市	以色列	34.9881	31.747	2000
140	Hangzhou	杭州	Gamma+	120.155	30.2741	阿加迪尔市	摩洛哥	-9.59811	30.4278	2000
140	Hangzhou	杭州	Gamma+	120.155	30.2741	库里蒂巴市	巴西	-49.2671	-25.429	2001
140	Hangzhou	杭州	Gamma+	120.155	30.2741	喀山市	俄罗斯	49.0661	55.8304	2003
140	Hangzhou	杭州	Gamma+	120.155	30.2741	开普敦市	南非	18.4241	-33.9249	2005
140	Hangzhou	杭州	Gamma+	120.155	30.2741	奥维耶多市	西班牙	-5.84939	43.3619	2006
140	Hangzhou	杭州	Gamma+	120.155	30.2741	比萨市	意大利	10.4017	43.7228	2008
140	Hangzhou	杭州	Gamma+	120.155	30.2741	坎昆市	墨西哥	-86.8515	21.1619	2008
140	Hangzhou	杭州	Gamma+	120.155	30.2741	水原市	韩国	127.029	37.2636	2009
140	Hangzhou	杭州	Gamma+	120.155	30.2741	德累斯顿市	德国	13.7373	51.0504	2009
140	Hangzhou	杭州	Gamma+	120.155	30.2741	蒙特哥贝市	牙买加	-77.8939	18.4762	2010
140	Hangzhou	杭州	Gamma+	120.155	30.2741	楠迪市	斐济	177.436	-17.7765	2010
140	Hangzhou	杭州	Gamma+	120.155	30.2741	奥鲁市	芬兰	25.4651	65.0121	2011
140	Hangzhou	杭州	Gamma+	120.155	30.2741	浜松市	日本	137.726	34.7108	2012
140	Hangzhou	杭州	Gamma+	120.155	30.2741	印第安纳波利斯市	美国	-86.1581	39.7684	2012
140	Hangzhou	杭州	Gamma+	120.155	30.2741	西归浦市	韩国	126.56	33.2541	2012
140	Hangzhou	杭州	Gamma+	120.155	30.2741	卢加诺市	瑞士	8.95105	46.0037	2012
143	Qingdao	青岛	Gamma+	120.383	36.0671	下关市	日本	130.941	33.9578	1979
143	Qingdao	青岛	Gamma+	120.383	36.0671	长滩市	美国	-118.194	33.7701	1985
143	Qingdao	青岛	Gamma+	120.383	36.0671	阿卡普尔科市	墨西哥	-99.8237	16.8531	1985
143	Qingdao	青岛	Gamma+	120.383	36.0671	敖德萨市	乌克兰	30.7233	46.4825	1993
143	Qingdao	青岛	Gamma+	120.383	36.0671	大邱市	韩国	128.601	35.8714	1993
143	Qingdao	青岛	Gamma+	120.383	36.0671	耐斯茨奥纳市	以色列	34.8013	31.9321	1997
143	Qingdao	青岛	Gamma+	120.383	36.0671	维尔森市	荷兰	4.96367	51.7301	1997
143	Qingdao	青岛	Gamma+	120.383	36.0671	南安普敦市	英国	-1.40435	50.9097	1998
143	Qingdao	青岛	Gamma+	120.383	36.0671	蒙特港市	智利	-72.9411	-41.4689	1999
143	Qingdao	青岛	Gamma+	120.383	36.0671	蒙德维的亚市	乌拉圭	-56.1645	-34.9011	2004
143	Qingdao	青岛	Gamma+	120.383	36.0671	克莱佩达市	立陶宛	21.1443	55.7033	2004
143	Qingdao	青岛	Gamma+	120.383	36.0671	毕尔巴鄂市	西班牙	-2.93499	43.263	2004
143	Qingdao	青岛	Gamma+	120.383	36.0671	南特市	法国	-1.55362	47.2184	2005
143	Qingdao	青岛	Gamma+	120.383	36.0671	迈阿密市	美国	-80.1918	25.7617	2005
143	Qingdao	青岛	Gamma+	120.383	36.0671	布雷斯特市	法国	-4.48608	48.3904	2006
143	Qingdao	青岛	Gamma+	120.383	36.0671	大港大区	毛里求斯	57.6666	-20.3852	2007
143	Qingdao	青岛	Gamma+	120.383	36.0671	圣彼得堡市	俄罗斯	30.3351	59.9343	2007
143	Qingdao	青岛	Gamma+	120.383	36.0671	清迈府	泰国	98.9931	18.7877	2008
143	Qingdao	青岛	Gamma+	120.383	36.0671	奥克兰市	新西兰	174.763	-36.8485	2008
143	Qingdao	青岛	Gamma+	120.383	36.0671	维拉维利亚市	巴西	-40.295	-20.3478	2011
143	Qingdao	青岛	Gamma+	120.383	36.0671	希望省	智利	-70.6759	-33.4381	2012
160	Dalian	大连	Gamma	121.615	38.914	北九州市	日本	130.875	33.8834	1979
160	Dalian	大连	Gamma	121.615	38.914	奥克兰市	美国	-122.271	37.8044	1982
160	Dalian	大连	Gamma	121.615	38.914	舞鹤市	日本	135.386	35.4748	1982
160	Dalian	大连	Gamma	121.615	38.914	不来梅州	德国	8.75848	53.1334	1985
160	Dalian	大连	Gamma	121.615	38.914	勒阿弗尔市	法国	0.107929	49.4944	1985
160	Dalian	大连	Gamma	121.615	38.914	七尾市	日本	136.968	37.0431	1986
160	Dalian	大连	Gamma	121.615	38.914	格拉斯哥市	英国	-4.25137	55.8642	1987
160	Dalian	大连	Gamma	121.615	38.914	罗斯托克市	德国	12.0991	54.0924	1988
160	Dalian	大连	Gamma	121.615	38.914	符拉迪沃斯托克市	俄罗斯	131.887	43.1198	1992
160	Dalian	大连	Gamma	121.615	38.914	黑角市	刚果（布）	11.8664	-4.76916	2000
163	Chongqing	重庆	Gamma	106.552	29.563	图卢兹市	法国	1.44421	43.6047	1982
163	Chongqing	重庆	Gamma	106.552	29.563	西雅图市	美国	-122.332	47.6062	1983
163	Chongqing	重庆	Gamma	106.552	29.563	多伦多市	加拿大	-79.3832	43.6532	1986
163	Chongqing	重庆	Gamma	106.552	29.563	广岛市	日本	132.455	34.3852	1986
163	Chongqing	重庆	Gamma	106.552	29.563	热尔省	法国	0.450237	43.6366	1988
163	Chongqing	重庆	Gamma	106.552	29.563	莱斯特市	英国	-1.13976	52.6369	1993
163	Chongqing	重庆	Gamma	106.552	29.563	沃罗涅日市	俄罗斯	39.2089	51.6755	1993
163	Chongqing	重庆	Gamma	106.552	29.563	都城市	日本	131.062	31.7196	1999
163	Chongqing	重庆	Gamma	106.552	29.563	扎波罗热州	乌克兰	35.1396	47.8388	2002
163	Chongqing	重庆	Gamma	106.552	29.563	普马兰加省	南非	30.5279	-25.5653	2002
163	Chongqing	重庆	Gamma	106.552	29.563	切尔卡瑟市	乌克兰	32.0598	49.4444	2003
163	Chongqing	重庆	Gamma	106.552	29.563	杜塞尔多夫市	德国	6.77346	51.2277	2004
163	Chongqing	重庆	Gamma	106.552	29.563	维也纳市	奥地利	16.3738	48.2082	2004
163	Chongqing	重庆	Gamma	106.552	29.563	弗拉基米尔市	俄罗斯	40.4179	56.1446	2004
163	Chongqing	重庆	Gamma	106.552	29.563	布里斯班市	澳大利亚	153.025	-27.4698	2005
163	Chongqing	重庆	Gamma	106.552	29.563	设拉子市	伊朗	52.5837	29.5918	2005
163	Chongqing	重庆	Gamma	106.552	29.563	阿斯旺市	埃及	32.8998	24.0889	2005
163	Chongqing	重庆	Gamma	106.552	29.563	仁川市	韩国	126.705	37.4563	2007
163	Chongqing	重庆	Gamma	106.552	29.563	南特伦德拉格郡	挪威	10.3487	63.0137	2007
163	Chongqing	重庆	Gamma	106.552	29.563	清迈府	泰国	98.9931	18.7877	2008
163	Chongqing	重庆	Gamma	106.552	29.563	韦恩斯伯勒市	美国	-78.8895	38.0685	2008
163	Chongqing	重庆	Gamma	106.552	29.563	科尔多瓦市	阿根廷	-64.2009	-31.4355	2010
163	Chongqing	重庆	Gamma	106.552	29.563	佩斯州	匈牙利	19.4618	47.448	2010
163	Chongqing	重庆	Gamma	106.552	29.563	曼谷市	泰国	100.502	13.7563	2011
163	Chongqing	重庆	Gamma	106.552	29.563	安特卫普省	比利时	4.40246	51.2194	2011
163	Chongqing	重庆	Gamma	106.552	29.563	巴伊亚州	巴西	-41.7007	-12.5797	2011
163	Chongqing	重庆	Gamma	106.552	29.563	林登市	圭亚那	-58.309	6.01161	2011
163	Chongqing	重庆	Gamma	106.552	29.563	釜山市	韩国	129.076	35.1796	2012
163	Chongqing	重庆	Gamma	106.552	29.563	普列文市	保加利亚	24.6067	43.417	2012
171	Xiamen	厦门	Gamma	118.089	24.4798	加的夫市	英国	-3.17909	51.4816	1983
171	Xiamen	厦门	Gamma	118.089	24.4798	佐世保市	日本	129.715	33.1799	1983
171	Xiamen	厦门	Gamma	118.089	24.4798	宿务市	菲律宾	123.885	10.3157	1984
171	Xiamen	厦门	Gamma	118.089	24.4798	巴尔的摩市	美国	-76.6122	39.2904	1985
171	Xiamen	厦门	Gamma	118.089	24.4798	惠灵顿市	新西兰	174.776	-41.2865	1987
171	Xiamen	厦门	Gamma	118.089	24.4798	槟城市	马来西亚	100.323	5.4163	1993
171	Xiamen	厦门	Gamma	118.089	24.4798	阳光海岸市	澳大利亚	153.067	-26.65	1999
171	Xiamen	厦门	Gamma	118.089	24.4798	考那斯市	立陶宛	23.9036	54.8985	2001
171	Xiamen	厦门	Gamma	118.089	24.4798	瓜达拉哈拉市	墨西哥	-103.35	20.6597	2003
171	Xiamen	厦门	Gamma	118.089	24.4798	祖特梅尔市	荷兰	4.49402	52.0607	2005
171	Xiamen	厦门	Gamma	118.089	24.4798	泗水市	印度尼西亚	112.752	-7.25747	2006
171	Xiamen	厦门	Gamma	118.089	24.4798	木浦市	韩国	126.392	34.8118	2007
171	Xiamen	厦门	Gamma	118.089	24.4798	萨拉索塔市	美国	-82.5307	27.3364	2007
171	Xiamen	厦门	Gamma	118.089	24.4798	马拉松市	希腊	23.962	38.1533	2009
171	Xiamen	厦门	Gamma	118.089	24.4798	特里尔市	德国	6.63714	49.75	2010
171	Xiamen	厦门	Gamma	118.089	24.4798	列治文市	加拿大	-123.134	49.1666	2012
190	Wuhan	武汉	Gamma-	114.305	30.5931	大分市	日本	131.609	33.2396	1979
190	Wuhan	武汉	Gamma-	114.305	30.5931	匹兹堡市	美国	-79.9959	40.4406	1982
190	Wuhan	武汉	Gamma-	114.305	30.5931	杜伊斯堡市	德国	6.76233	51.4344	1982
190	Wuhan	武汉	Gamma-	114.305	30.5931	曼彻斯特市	英国	-2.24263	53.4808	1986
190	Wuhan	武汉	Gamma-	114.305	30.5931	加拉茨市	罗马尼亚	28.008	45.4353	1987
190	Wuhan	武汉	Gamma-	114.305	30.5931	基辅市	乌克兰	30.5234	50.4501	1990
190	Wuhan	武汉	Gamma-	114.305	30.5931	喀土穆市	苏丹	32.5599	15.5007	1995
190	Wuhan	武汉	Gamma-	114.305	30.5931	杰尔市	匈牙利	17.6504	47.6875	1996
190	Wuhan	武汉	Gamma-	114.305	30.5931	波尔多市	法国	-0.57918	44.8378	1998
190	Wuhan	武汉	Gamma-	114.305	30.5931	阿纳姆市	荷兰	5.89873	51.9851	1999
190	Wuhan	武汉	Gamma-	114.305	30.5931	清州市	韩国	127.489	36.6424	2000
190	Wuhan	武汉	Gamma-	114.305	30.5931	圣珀尔腾市	奥地利	15.6382	48.2035	2005
190	Wuhan	武汉	Gamma-	114.305	30.5931	克赖斯特彻奇市	新西兰	172.636	-43.5321	2006
190	Wuhan	武汉	Gamma-	114.305	30.5931	万锦市	加拿大	-79.337	43.8561	2006
190	Wuhan	武汉	Gamma-	114.305	30.5931	博伦厄市	瑞典	15.362	60.4884	2007
190	Wuhan	武汉	Gamma-	114.305	30.5931	科波沃市	冰岛	-21.8833	64.1033	2008
190	Wuhan	武汉	Gamma-	114.305	30.5931	阿什杜德市	以色列	34.6553	31.8044	2011
190	Wuhan	武汉	Gamma-	114.305	30.5931	埃松省	法国	2.15694	48.4586	2012
198	Suzhou	苏州	Gamma-	120.585	31.299	威尼斯市	意大利	12.3155	45.4408	1980
198	Suzhou	苏州	Gamma-	120.585	31.299	维多利亚市	加拿大	-123.366	48.4284	1980
198	Suzhou	苏州	Gamma-	120.585	31.299	池田市	日本	135.428	34.8217	1981
198	Suzhou	苏州	Gamma-	120.585	31.299	金泽市	日本	136.656	36.5613	1981
198	Suzhou	苏州	Gamma-	120.585	31.299	波特兰市	美国	-122.676	45.5231	1988
198	Suzhou	苏州	Gamma-	120.585	31.299	布尔关-雅略市	法国	5.27212	45.5971	1993
198	Suzhou	苏州	Gamma-	120.585	31.299	图尔恰县	罗马尼亚	29.0325	45.0451	1995
198	Suzhou	苏州	Gamma-	120.585	31.299	达博市	澳大利亚	148.633	-32.2315	1995
198	Suzhou	苏州	Gamma-	120.585	31.299	全州市	韩国	127.148	35.8242	1996
198	Suzhou	苏州	Gamma-	120.585	31.299	千叶市	日本	140.106	35.6073	1996
198	Suzhou	苏州	Gamma-	120.585	31.299	里加市	拉脱维亚	24.1052	56.9496	1997
198	Suzhou	苏州	Gamma-	120.585	31.299	伊斯梅利亚市	埃及	32.2715	30.5965	1998
198	Suzhou	苏州	Gamma-	120.585	31.299	格勒诺布市	法国	5.72452	45.1885	1998
198	Suzhou	苏州	Gamma-	120.585	31.299	荣州市	韩国	128.624	36.8057	1998
198	Suzhou	苏州	Gamma-	120.585	31.299	奈梅亨市	荷兰	5.83723	51.8126	1999
198	Suzhou	苏州	Gamma-	120.585	31.299	里萨市	德国	13.2677	51.3118	1999
198	Suzhou	苏州	Gamma-	120.585	31.299	华城市	韩国	126.831	37.1995	2000
198	Suzhou	苏州	Gamma-	120.585	31.299	罗托鲁瓦市	新西兰	176.25	-38.1368	2000
198	Suzhou	苏州	Gamma-	120.585	31.299	桑塔露西亚市	马耳他	14.5044	35.8561	2001
198	Suzhou	苏州	Gamma-	120.585	31.299	埃斯比约市	丹麦	8.45941	55.4765	2002
198	Suzhou	苏州	Gamma-	120.585	31.299	阿雷格里港市	巴西	-51.2177	-30.0346	2004
198	Suzhou	苏州	Gamma-	120.585	31.299	塔那那利佛市	马达加斯加	47.5079	-18.8792	2005
198	Suzhou	苏州	Gamma-	120.585	31.299	内滩町	日本	136.645	36.6535	2006
198	Suzhou	苏州	Gamma-	120.585	31.299	莫哈林市	南非	28.1123	-26.2708	2006
198	Suzhou	苏州	Gamma-	120.585	31.299	康斯坦茨市	德国	9.17324	47.6779	2007
198	Suzhou	苏州	Gamma-	120.585	31.299	陶波市	新西兰	176.07	-38.6857	2008
198	Suzhou	苏州	Gamma-	120.585	31.299	洛根市	澳大利亚	153.062	-27.775	2009
198	Suzhou	苏州	Gamma-	120.585	31.299	马尔伯勒市	美国	-73.9715	41.6056	2011
198	Suzhou	苏州	Gamma-	120.585	31.299	克鲁努贝里地区	瑞典	14.4115	56.7183	2012
201	Changsha	长沙	Gamma-	112.939	28.2282	布拉柴维尔市	刚果（布）	15.2429	-4.26336	1982
201	Changsha	长沙	Gamma-	112.939	28.2282	鹿儿岛市	日本	130.557	31.5966	1982
201	Changsha	长沙	Gamma-	112.939	28.2282	圣保罗市	美国	-46.6333	-23.5505	1988
201	Changsha	长沙	Gamma-	112.939	28.2282	武吉知马市	新加坡	103.802	1.32941	1994
201	Changsha	长沙	Gamma-	112.939	28.2282	弗里堡市	瑞士	7.16197	46.8065	1994
201	Changsha	长沙	Gamma-	112.939	28.2282	泽西市	美国	-74.0776	40.7282	1995
201	Changsha	长沙	Gamma-	112.939	28.2282	蒙斯市	比利时	3.95666	50.4542	1998
201	Changsha	长沙	Gamma-	112.939	28.2282	龟尾市	韩国	128.345	36.1195	1998
201	Changsha	长沙	Gamma-	112.939	28.2282	恩德培市	乌干达	32.4637	0.0511839	2003
201	Changsha	长沙	Gamma-	112.939	28.2282	奥本市	澳大利亚	151.024	-33.8656	2006
201	Changsha	长沙	Gamma-	112.939	28.2282	安纳波利斯市	美国	-76.4922	38.9784	2008
209	Xi,An	西安	Gamma-	108.94	34.3416	奈良市	日本	135.805	34.6851	1974
209	Xi,An	西安	Gamma-	108.94	34.3416	京都市	日本	135.768	35.0116	1974
209	Xi,An	西安	Gamma-	108.94	34.3416	爱丁堡市	英国	-3.18827	55.9533	1985
209	Xi,An	西安	Gamma-	108.94	34.3416	波城市	法国	-0.370797	43.2951	1986
209	Xi,An	西安	Gamma-	108.94	34.3416	堪萨斯城	美国	-94.5786	39.0997	1989
209	Xi,An	西安	Gamma-	108.94	34.3416	伊斯法罕市	伊朗	51.668	32.6546	1989
209	Xi,An	西安	Gamma-	108.94	34.3416	多特蒙德市	德国	7.4653	51.5136	1991
209	Xi,An	西安	Gamma-	108.94	34.3416	拉合尔市	巴基斯坦	74.3572	31.5546	1992
209	Xi,An	西安	Gamma-	108.94	34.3416	船桥市	日本	139.983	35.6947	1994
209	Xi,An	西安	Gamma-	108.94	34.3416	庆州市	韩国	129.225	35.8562	1994
209	Xi,An	西安	Gamma-	108.94	34.3416	雅西市	罗马尼亚	27.6014	47.1585	1994
209	Xi,An	西安	Gamma-	108.94	34.3416	第聂伯罗彼得罗夫斯克市	乌克兰	35.0462	48.4647	1995
209	Xi,An	西安	Gamma-	108.94	34.3416	科尼亚市	土耳其	32.4932	37.8746	1996
209	Xi,An	西安	Gamma-	108.94	34.3416	加德满都市	尼泊尔	85.324	27.7172	1996
209	Xi,An	西安	Gamma-	108.94	34.3416	巴西利亚市	巴西	-47.8825	-15.7942	1997
209	Xi,An	西安	Gamma-	108.94	34.3416	魁北克市	加拿大	-71.208	46.8139	2001
209	Xi,An	西安	Gamma-	108.94	34.3416	科尔多瓦市	阿根廷	-64.2009	-31.4355	2006
209	Xi,An	西安	Gamma-	108.94	34.3416	庞贝市	意大利	14.4989	40.7462	2007
209	Xi,An	西安	Gamma-	108.94	34.3416	卡拉马塔市	希腊	22.1141	37.0422	2009
209	Xi,An	西安	Gamma-	108.94	34.3416	昆卡市	厄瓜多尔	-79.0059	-2.90013	2010
209	Xi,An	西安	Gamma-	108.94	34.3416	格罗宁根市	荷兰	6.5665	53.2194	2011
213	Shenyang	沈阳	Gamma-	123.431	41.8057	札幌市	日本	141.354	43.0621	1980
213	Shenyang	沈阳	Gamma-	123.431	41.8057	川崎市	日本	139.702	35.5298	1981
213	Shenyang	沈阳	Gamma-	123.431	41.8057	杜塞尔多夫市	德国	6.77346	51.2277	1984
213	Shenyang	沈阳	Gamma-	123.431	41.8057	都灵市	意大利	7.68686	45.0703	1985
213	Shenyang	沈阳	Gamma-	123.431	41.8057	芝加哥市	美国	-87.6298	41.8781	1985
213	Shenyang	沈阳	Gamma-	123.431	41.8057	伊尔库茨克市	俄罗斯	104.305	52.287	1992
213	Shenyang	沈阳	Gamma-	123.431	41.8057	奎松市	菲律宾	121.044	14.676	1993
213	Shenyang	沈阳	Gamma-	123.431	41.8057	蒙特雷市	墨西哥	-121.895	36.6002	1993
213	Shenyang	沈阳	Gamma-	123.431	41.8057	城南市	韩国	127.139	37.4449	1998
213	Shenyang	沈阳	Gamma-	123.431	41.8057	雅温得市	喀麦隆	11.5021	3.84803	1998
213	Shenyang	沈阳	Gamma-	123.431	41.8057	卡托维兹市	波兰	19.0238	50.2649	2006
213	Shenyang	沈阳	Gamma-	123.431	41.8057	乌法市	俄罗斯	55.9721	54.7388	2011
221	Jinan	济南	High sufficiency	117.12	36.6512	和歌山市	日本	135.171	34.2305	1983
221	Jinan	济南	High sufficiency	117.12	36.6512	考文垂市	英国	-1.51969	52.4068	1983
221	Jinan	济南	High sufficiency	117.12	36.6512	萨克拉门托市	美国	-121.494	38.5816	1985
221	Jinan	济南	High sufficiency	117.12	36.6512	山口市	日本	131.474	34.1785	1985
221	Jinan	济南	High sufficiency	117.12	36.6512	里贾纳市	加拿大	-104.619	50.4452	1987
221	Jinan	济南	High sufficiency	117.12	36.6512	莫尔斯比港	巴布亚新几内亚	147.151	-9.47801	1988
221	Jinan	济南	High sufficiency	117.12	36.6512	水原市	韩国	127.029	37.2636	1993
221	Jinan	济南	High sufficiency	117.12	36.6512	下诺夫哥罗德市	俄罗斯	43.9361	56.2965	1994
221	Jinan	济南	High sufficiency	117.12	36.6512	范塔市	芬兰	25.0378	60.2934	2001
221	Jinan	济南	High sufficiency	117.12	36.6512	雷恩市	法国	-1.67779	48.1173	2002
221	Jinan	济南	High sufficiency	117.12	36.6512	郡德勒普市	澳大利亚	115.766	-31.745	2004
221	Jinan	济南	High sufficiency	117.12	36.6512	奥格斯堡市	德国	10.8978	48.3705	2004
221	Jinan	济南	High sufficiency	117.12	36.6512	哈尔科夫市	乌克兰	36.2304	49.9935	2007
221	Jinan	济南	High sufficiency	117.12	36.6512	卡法萨巴市	以色列	34.9076	32.1782	2009
221	Jinan	济南	High sufficiency	117.12	36.6512	维捷布斯克市	白俄罗斯	30.2016	55.1848	2009
221	Jinan	济南	High sufficiency	117.12	36.6512	普拉亚市	佛得角	-23.5133	14.933	2009
221	Jinan	济南	High sufficiency	117.12	36.6512	波多韦柳市	巴西	-63.9004	-8.76116	2011
221	Jinan	济南	High sufficiency	117.12	36.6512	马尔马里斯市	土耳其	28.2709	36.8549	2011
221	Jinan	济南	High sufficiency	117.12	36.6512	诗都阿佐市	印度尼西亚	112.668	-7.47261	2012
257	Kunming	昆明	Sufficiency	102.833	24.8801	藤泽市	日本	139.49	35.3392	1981
257	Kunming	昆明	Sufficiency	102.833	24.8801	苏黎世市	瑞士	8.54169	47.3769	1982
257	Kunming	昆明	Sufficiency	102.833	24.8801	舍夫沙万市	摩洛哥	-5.26322	35.1612	1985
257	Kunming	昆明	Sufficiency	102.833	24.8801	丹佛市	美国	-104.99	39.7392	1986
257	Kunming	昆明	Sufficiency	102.833	24.8801	瓦加瓦加市	澳大利亚	147.36	-35.1082	1988
257	Kunming	昆明	Sufficiency	102.833	24.8801	科恰班巴市	玻利维亚	-66.1653	-17.414	1997
257	Kunming	昆明	Sufficiency	102.833	24.8801	清迈市	泰国	98.9817	18.7061	1999
257	Kunming	昆明	Sufficiency	102.833	24.8801	曼德勒市	缅甸	96.0891	21.9588	2001
257	Kunming	昆明	Sufficiency	102.833	24.8801	新普利茅斯市	新西兰	174.075	-39.0556	2003
257	Kunming	昆明	Sufficiency	102.833	24.8801	吉大港市	孟加拉国	91.8123	22.3475	2005
257	Kunming	昆明	Sufficiency	102.833	24.8801	于韦斯屈莱市	芬兰	25.7473	62.2426	2008
257	Kunming	昆明	Sufficiency	102.833	24.8801	仰光市	缅甸	96.1951	16.8661	2008
257	Kunming	昆明	Sufficiency	102.833	24.8801	金边市	柬埔寨	104.892	11.5449	2011
257	Kunming	昆明	Sufficiency	102.833	24.8801	波隆纳鲁沃市	斯里兰卡	81.0188	7.94034	2011
257	Kunming	昆明	Sufficiency	102.833	24.8801	万象市	老挝	102.633	17.9757	2011
267	Fuzhou	福州	Sufficiency	119.296	26.0745	长崎市	日本	129.878	32.7503	1980
267	Fuzhou	福州	Sufficiency	119.296	26.0745	那霸市	日本	127.679	26.2123	1981
267	Fuzhou	福州	Sufficiency	119.296	26.0745	锡拉丘兹市	美国	-76.1474	43.0481	1991
267	Fuzhou	福州	Sufficiency	119.296	26.0745	塔科马市	美国	-122.444	47.2529	1994
267	Fuzhou	福州	Sufficiency	119.296	26.0745	坎皮纳斯市	巴西	-47.0626	-22.9099	1996
267	Fuzhou	福州	Sufficiency	119.296	26.0745	肖尔黑文市	澳大利亚	150.489	-35.0811	2003
267	Fuzhou	福州	Sufficiency	119.296	26.0745	乔治敦市	圭亚那	-58.1551	6.80128	2006
267	Fuzhou	福州	Sufficiency	119.296	26.0745	科沙林市	波兰	16.1715	54.1943	2007
267	Fuzhou	福州	Sufficiency	119.296	26.0745	蒙巴萨市	肯尼亚	39.6682	-4.04348	2008
294	Taiyuan	太原	Sufficiency	112.549	37.8706	纽卡斯尔市	英国	-1.61778	54.9783	1985
294	Taiyuan	太原	Sufficiency	112.549	37.8706	姬路市	日本	134.685	34.8151	1987
294	Taiyuan	太原	Sufficiency	112.549	37.8706	塞克特夫卡尔市	俄罗斯	50.8339	61.6479	1994
294	Taiyuan	太原	Sufficiency	112.549	37.8706	朗塞斯顿市	澳大利亚	147.144	-41.4332	1995
294	Taiyuan	太原	Sufficiency	112.549	37.8706	萨拉托夫市	俄罗斯	45.9608	51.5924	1995
294	Taiyuan	太原	Sufficiency	112.549	37.8706	开姆尼茨市	德国	12.9214	50.8278	1999
294	Taiyuan	太原	Sufficiency	112.549	37.8706	杜阿拉市	喀麦隆	9.76787	4.05106	1999
294	Taiyuan	太原	Sufficiency	112.549	37.8706	纳什维尔市	美国	-86.7816	36.1627	2007
294	Taiyuan	太原	Sufficiency	112.549	37.8706	圣但尼市	法国	2.35744	48.9362	2012
294	Taiyuan	太原	Sufficiency	112.549	37.8706	顿涅茨克市	乌克兰	37.8028	48.0159	2012
305	Changchun	长春	Sufficiency	125.324	43.8171	仙台市	日本	140.869	38.2682	1980
305	Changchun	长春	Sufficiency	125.324	43.8171	诺维萨德市	塞尔维亚	19.8335	45.2671	1981
305	Changchun	长春	Sufficiency	125.324	43.8171	伯明翰市	英国	-1.8904	52.4862	1983
305	Changchun	长春	Sufficiency	125.324	43.8171	明斯克市	白俄罗斯	27.5615	53.9045	1992
305	Changchun	长春	Sufficiency	125.324	43.8171	温莎市	加拿大	-83.0364	42.3149	1992
305	Changchun	长春	Sufficiency	125.324	43.8171	日利纳市	斯洛伐克	18.7408	49.2194	1992
305	Changchun	长春	Sufficiency	125.324	43.8171	蔚山市	韩国	129.311	35.5384	1994
305	Changchun	长春	Sufficiency	125.324	43.8171	小石城市	美国	-92.2896	34.7465	1994
305	Changchun	长春	Sufficiency	125.324	43.8171	马斯特顿市	新西兰	175.657	-40.9511	1996
305	Changchun	长春	Sufficiency	125.324	43.8171	乌兰乌德市	俄罗斯	107.607	51.8239	2000
305	Changchun	长春	Sufficiency	125.324	43.8171	清津市	朝鲜	129.723	41.767	2003
305	Changchun	长春	Sufficiency	125.324	43.8171	莫拉市	瑞典	15.4874	56.7349	2005
305	Changchun	长春	Sufficiency	125.324	43.8171	沃尔夫斯堡市	德国	10.7865	52.4227	2006
305	Changchun	长春	Sufficiency	125.324	43.8171	蒙特勒依市	法国	2.44845	48.8638	2008
305	Changchun	长春	Sufficiency	125.324	43.8171	蒂华纳市	墨西哥	-117.038	32.5149	2009
305	Changchun	长春	Sufficiency	125.324	43.8171	巴真府	泰国	101.66	14.0421	2011
305	Changchun	长春	Sufficiency	125.324	43.8171	普洛夫迪夫市	保加利亚	24.7454	42.1353	2011
311	Hefei	合肥	Sufficiency	117.227	31.8206	久留米市	日本	130.508	33.3193	1980
311	Hefei	合肥	Sufficiency	117.227	31.8206	弗里敦市	塞拉利昂	-13.2317	8.46568	1984
311	Hefei	合肥	Sufficiency	117.227	31.8206	布琼布拉市	布隆迪	29.3599	-3.36138	1986
311	Hefei	合肥	Sufficiency	117.227	31.8206	哥伦布市（俄亥俄州）	美国	-82.9988	39.9612	1988
311	Hefei	合肥	Sufficiency	117.227	31.8206	奥尔堡市	丹麦	9.92175	57.0488	1989
311	Hefei	合肥	Sufficiency	117.227	31.8206	莱里达市	西班牙	0.620015	41.6176	1998
311	Hefei	合肥	Sufficiency	117.227	31.8206	原州市	韩国	127.92	37.3422	2002
311	Hefei	合肥	Sufficiency	117.227	31.8206	戴瑞滨市	澳大利亚	145.016	-37.7278	2003
311	Hefei	合肥	Sufficiency	117.227	31.8206	贝尔法斯特市	英国	-5.93012	54.5973	2005
311	Hefei	合肥	Sufficiency	117.227	31.8206	奥斯纳布吕克市	德国	8.04718	52.2799	2006
321	Ningbo	宁波	Sufficiency	121.544	29.8683	长冈京市	日本	135.696	34.9268	1983
321	Ningbo	宁波	Sufficiency	121.544	29.8683	亚琛市	德国	6.08389	50.7753	1986
321	Ningbo	宁波	Sufficiency	121.544	29.8683	威尔明顿市	美国	-75.5398	39.7391	1988
321	Ningbo	宁波	Sufficiency	121.544	29.8683	鲁昂市	法国	1.09997	49.4432	1990
321	Ningbo	宁波	Sufficiency	121.544	29.8683	奥克兰市	新西兰	174.763	-36.8485	1998
321	Ningbo	宁波	Sufficiency	121.544	29.8683	桑托斯市	巴西	-46.3289	-23.9679	2002
321	Ningbo	宁波	Sufficiency	121.544	29.8683	曼德拉市	南非	25.5681	-33.7452	2003
321	Ningbo	宁波	Sufficiency	121.544	29.8683	诺丁汉市	英国	-1.15811	52.9548	2005
321	Ningbo	宁波	Sufficiency	121.544	29.8683	比得哥什市	波兰	18.0084	53.1235	2005
321	Ningbo	宁波	Sufficiency	121.544	29.8683	佛罗伦萨市	意大利	11.2558	43.7696	2008
332	Zhengzhou	郑州	Sufficiency	113.625	34.7466	埼玉市	日本	139.645	35.8617	1981
332	Zhengzhou	郑州	Sufficiency	113.625	34.7466	里士满市	美国	-77.436	37.5407	1994
332	Zhengzhou	郑州	Sufficiency	113.625	34.7466	克卢日·纳波卡市	罗马尼亚	23.6236	46.7712	1995
332	Zhengzhou	郑州	Sufficiency	113.625	34.7466	晋州市	韩国	128.108	35.18	2000
332	Zhengzhou	郑州	Sufficiency	113.625	34.7466	马林塔尔市	纳米比亚	17.9413	-24.5998	2001
332	Zhengzhou	郑州	Sufficiency	113.625	34.7466	伊尔比德市	约旦	35.8479	32.557	2002
332	Zhengzhou	郑州	Sufficiency	113.625	34.7466	萨马拉市	俄罗斯	50.2212	53.2415	2002
332	Zhengzhou	郑州	Sufficiency	113.625	34.7466	若茵维莱市	巴西	-48.8464	-26.3044	2003
332	Zhengzhou	郑州	Sufficiency	113.625	34.7466	什未林市	德国	11.4012	53.6355	2006
332	Zhengzhou	郑州	Sufficiency	113.625	34.7466	舒门市	保加利亚	26.9361	43.2712	2007
333	Nanning	南宁	Sufficiency	108.323	22.8026	班珠尔市	冈比亚	-16.579	13.4549	1987
333	Nanning	南宁	Sufficiency	108.323	22.8026	班达伯格市	澳大利亚	152.351	-24.867	1998
333	Nanning	南宁	Sufficiency	108.323	22.8026	普罗沃市	美国	-111.659	40.2338	2000
333	Nanning	南宁	Sufficiency	108.323	22.8026	克拉根福市	奥地利	14.3122	46.6365	2002
333	Nanning	南宁	Sufficiency	108.323	22.8026	孔敬市	泰国	102.824	16.4322	2002
333	Nanning	南宁	Sufficiency	108.323	22.8026	果川市	韩国	126.987	37.4292	2005
333	Nanning	南宁	Sufficiency	108.323	22.8026	诺斯利市	英国	-2.82798	53.4328	2005
333	Nanning	南宁	Sufficiency	108.323	22.8026	海防市	越南	106.688	20.8449	2006
333	Nanning	南宁	Sufficiency	108.323	22.8026	达沃市	菲律宾	125.455	7.19071	2007
333	Nanning	南宁	Sufficiency	108.323	22.8026	西哈努克市	柬埔寨	103.523	10.6253	2007
333	Nanning	南宁	Sufficiency	108.323	22.8026	马恩河谷省	法国	2.47403	48.7931	2008
333	Nanning	南宁	Sufficiency	108.323	22.8026	仰光市	缅甸	96.1951	16.8661	2009
333	Nanning	南宁	Sufficiency	108.323	22.8026	维多利亚市	加拿大	-123.366	48.4284	2010
333	Nanning	南宁	Sufficiency	108.323	22.8026	占巴塞省	老挝	105.97	14.6579	2010
340	Harbin	哈尔滨	Sufficiency	126.535	45.803	新泻市	日本	139.036	37.9162	1979
340	Harbin	哈尔滨	Sufficiency	126.535	45.803	奥胡斯市	丹麦	10.2039	56.1629	1984
340	Harbin	哈尔滨	Sufficiency	126.535	45.803	埃德蒙顿市	加拿大	-113.491	53.5444	1985
340	Harbin	哈尔滨	Sufficiency	126.535	45.803	斯维尔德洛夫斯克州	俄罗斯	61.9316	59.0077	1991
340	Harbin	哈尔滨	Sufficiency	126.535	45.803	哈巴罗夫斯克市	俄罗斯	135.066	48.5027	1993
340	Harbin	哈尔滨	Sufficiency	126.535	45.803	明尼阿波利斯市	美国	-93.265	44.9778	1993
340	Harbin	哈尔滨	Sufficiency	126.535	45.803	普洛耶什蒂市	罗马尼亚	26.0129	44.9367	1995
340	Harbin	哈尔滨	Sufficiency	126.535	45.803	旭川市	日本	142.365	43.7706	1995
340	Harbin	哈尔滨	Sufficiency	126.535	45.803	富川市	韩国	126.766	37.5034	1995
340	Harbin	哈尔滨	Sufficiency	126.535	45.803	吉夫阿塔伊姆市	以色列	34.8089	32.0722	1999
340	Harbin	哈尔滨	Sufficiency	126.535	45.803	艾古莱尼市	南非	28.3462	-26.1777	2000
340	Harbin	哈尔滨	Sufficiency	126.535	45.803	陶格夫匹尔斯市	拉脱维亚	26.5362	55.8747	2003
340	Harbin	哈尔滨	Sufficiency	126.535	45.803	萨尔瓦多市	巴西	-38.5023	-12.973	2003
340	Harbin	哈尔滨	Sufficiency	126.535	45.803	格里菲斯市	澳大利亚	146.046	-34.2801	2004
340	Harbin	哈尔滨	Sufficiency	126.535	45.803	南塔拉纳基区	新西兰	174.522	-39.6055	2004
340	Harbin	哈尔滨	Sufficiency	126.535	45.803	罗瓦涅米市	芬兰	25.7294	66.5039	2006
340	Harbin	哈尔滨	Sufficiency	126.535	45.803	尼赖吉哈佐市	匈牙利	21.7244	47.9495	2006
340	Harbin	哈尔滨	Sufficiency	126.535	45.803	里乔内市	意大利	12.6503	43.9921	2006
340	Harbin	哈尔滨	Sufficiency	126.535	45.803	雅库茨克市	俄罗斯	129.675	62.0355	2007
340	Harbin	哈尔滨	Sufficiency	126.535	45.803	卡加延-德奥罗市	菲律宾	124.632	8.45424	2007
340	Harbin	哈尔滨	Sufficiency	126.535	45.803	蓬塔阿雷纳斯市	智利	-70.9171	-53.1638	2007
340	Harbin	哈尔滨	Sufficiency	126.535	45.803	清迈市	泰国	98.9817	18.7061	2008
340	Harbin	哈尔滨	Sufficiency	126.535	45.803	阿拉斯市	法国	2.77753	50.291	2008
340	Harbin	哈尔滨	Sufficiency	126.535	45.803	维也纳新城市	奥地利	16.2332	47.8028	2008
340	Harbin	哈尔滨	Sufficiency	126.535	45.803	马格德堡市	德国	11.6276	52.1205	2008
340	Harbin	哈尔滨	Sufficiency	126.535	45.803	克拉斯诺达尔市	俄罗斯	38.9872	45.0393	2008
340	Harbin	哈尔滨	Sufficiency	126.535	45.803	桑德兰市	英国	-1.3838	54.9069	2009
340	Harbin	哈尔滨	Sufficiency	126.535	45.803	埃尔祖鲁姆市	土耳其	41.2658	39.9055	2010
340	Harbin	哈尔滨	Sufficiency	126.535	45.803	哈兰德里市	希腊	23.7986	38.0213	2010
340	Harbin	哈尔滨	Sufficiency	126.535	45.803	费尔法克斯郡	美国	-77.2405	38.9085	2010
340	Harbin	哈尔滨	Sufficiency	126.535	45.803	维捷布斯克市	白俄罗斯	30.2016	55.1848	2012
349	Urumqi	乌鲁木齐	Sufficiency	87.6168	43.8256	白沙瓦市	巴基斯坦	71.6199	33.9437	1985
349	Urumqi	乌鲁木齐	Sufficiency	87.6168	43.8256	比什凯克市	吉尔吉斯斯坦	74.5698	42.8746	1993
349	Urumqi	乌鲁木齐	Sufficiency	87.6168	43.8256	阿拉木图市	哈萨克斯坦	76.8512	43.222	1993
349	Urumqi	乌鲁木齐	Sufficiency	87.6168	43.8256	纳兰德拉市	澳大利亚	146.558	-34.738	1996
349	Urumqi	乌鲁木齐	Sufficiency	87.6168	43.8256	杜尚别市	塔吉克斯坦	68.787	38.5598	1999
349	Urumqi	乌鲁木齐	Sufficiency	87.6168	43.8256	奥勒姆市	美国	-111.695	40.2969	2000
349	Urumqi	乌鲁木齐	Sufficiency	87.6168	43.8256	乌山市	韩国	127.077	37.1498	2004
349	Urumqi	乌鲁木齐	Sufficiency	87.6168	43.8256	马什哈德市	伊朗	59.6168	36.2605	2012
	Beijing	北京		116.385	39.9023	德里邦	印度	77.1025	28.7041	2013
	Beijing	北京		116.385	39.9023	德黑兰市	伊朗	51.389	35.6892	2014
	Beijing	北京		116.385	39.9023	乌兰巴托市	蒙古	106.906	47.8864	2014
	Beijing	北京		116.385	39.9023	亚默湾市	丹麦	9.54154	57.1453	2014
	Beijing	北京		116.385	39.9023	罗德里格斯市	阿根廷	-58.9521	-34.6021	2014
	Beijing	北京		116.385	39.9023	万象市	老挝	102.633	17.9757	2015
	Beijing	北京		116.385	39.9023	奥西奥拉郡	美国	-81.0755	28.102	2015
	Beijing	北京		116.385	39.9023	圣康坦市	法国	3.2874	49.8471	2015
	Beijing	北京		116.385	39.9023	布拉格市	捷克	14.4378	50.0755	2016
	Beijing	北京		116.385	39.9023	明斯克市	白俄罗斯	27.5615	53.9045	2016
	Beijing	北京		116.385	39.9023	胡鲁努伊区	新西兰	172.735	-42.7892	2016
	Beijing	北京		116.385	39.9023	新安郡	韩国	126.101	34.8273	2016
	Beijing	北京		116.385	39.9023	斯皮什新村市	斯洛伐克	20.5636	48.9453	2016
	Beijing	北京		116.385	39.9023	里加市	拉脱维亚	24.1052	56.9496	2017
	Beijing	北京		116.385	39.9023	金边市	柬埔寨	104.892	11.5449	2018
	Changchun	长春		125.324	43.8171	瓦南布尔市	澳大利亚	142.498	-38.3687	2013
	Changchun	长春		125.324	43.8171	克拉斯诺亚尔斯克市	俄罗斯	92.8932	56.0153	2014
	Changchun	长春		125.324	43.8171	约灵市	丹麦	9.99576	57.4568	2017
	Chengdu	成都		104.067	30.5728	海法市	以色列	34.9896	32.794	2013
	Chengdu	成都		104.067	30.5728	霍森斯市	丹麦	9.84759	55.8581	2013
	Chengdu	成都		104.067	30.5728	班加罗尔市	印度	77.5946	12.9716	2013
	Chengdu	成都		104.067	30.5728	芬戈郡	爱尔兰	-6.25398	53.4924	2014
	Chengdu	成都		104.067	30.5728	卡西斯市	法国	5.53712	43.2151	2014
	Chengdu	成都		104.067	30.5728	清迈府	泰国	98.9931	18.7877	2015
	Chengdu	成都		104.067	30.5728	拉合尔市	巴基斯坦	74.3572	31.5546	2015
	Chengdu	成都		104.067	30.5728	萨博潘市	墨西哥	-103.417	20.672	2015
	Chengdu	成都		104.067	30.5728	哈密尔顿市	新西兰	175.279	-37.787	2015
	Chengdu	成都		104.067	30.5728	罗兹市	波兰	19.456	51.7592	2015
	Chengdu	成都		104.067	30.5728	萨博潘市	墨西哥	-103.417	20.672	2015
	Chengdu	成都		104.067	30.5728	大邱市	韩国	128.601	35.8714	2015
	Chengdu	成都		104.067	30.5728	非斯市	摩洛哥	-5.00785	34.0181	2016
	Chengdu	成都		104.067	30.5728	加德满都市	尼泊尔	85.324	27.7172	2016
	Chengdu	成都		104.067	30.5728	琅勃拉邦省	老挝	102.135	19.8893	2017
	Chengdu	成都		104.067	30.5728	拉普拉塔市	阿根廷	-57.9536	-34.9205	2018
	Chengdu	成都		104.067	30.5728	马普托市	莫桑比克	32.6051	-25.892	2018
	Chengdu	成都		104.067	30.5728	戈梅利市	白俄罗斯	30.9878	52.4412	2018
	Chengdu	成都		104.067	30.5728	黄金海岸市	澳大利亚	153.413	-28.0092	2019
	Chongqing	重庆		106.552	29.563	苏黎世州	瑞士	8.63565	47.3595	2013
	Chongqing	重庆		106.552	29.563	新莱昂州	墨西哥	-99.9962	25.5922	2013
	Chongqing	重庆		106.552	29.563	金边市	柬埔寨	104.892	11.5449	2014
	Chongqing	重庆		106.552	29.563	圣达菲市	阿根廷	-60.6973	-31.6107	2014
	Chongqing	重庆		106.552	29.563	圣迭哥郡	美国	-117.161	32.7157	2014
	Chongqing	重庆		106.552	29.563	金奈市	印度	80.2707	13.0827	2015
	Chongqing	重庆		106.552	29.563	圣莫妮卡市	美国	-118.491	34.0195	2015
	Chongqing	重庆		106.552	29.563	北拉斯维加斯市	美国	-115.118	36.1989	2015
	Chongqing	重庆		106.552	29.563	明斯克州	白俄罗斯	27.5521	53.0269	2017
	Chongqing	重庆		106.552	29.563	西爪哇省	印度尼西亚	107.669	-7.09091	2017
	Chongqing	重庆		106.552	29.563	马里博尔市	斯洛文尼亚	15.6205	46.5506	2017
	Chongqing	重庆		106.552	29.563	塞纳约基市	芬兰	22.8504	62.7877	2017
	Chongqing	重庆		106.552	29.563	本拿比市	加拿大	-122.981	49.2488	2017
	Chongqing	重庆		106.552	29.563	皮亚琴察市	意大利	9.72624	45.0421	2018
	Chongqing	重庆		106.552	29.563	明斯克州	白俄罗斯	27.5521	53.0269	2018
	Chongqing	重庆		106.552	29.563	圣何塞省	乌拉圭	-56.7293	-34.3428	2018
	Chongqing	重庆		106.552	29.563	三条市	日本	138.964	37.6409	2019
	Changsha	长沙		112.939	28.2282	纽黑文市	美国	-72.9235	41.3071	2018
	Dalian	大连		121.615	38.914	恩斯赫德市	荷兰	6.89366	52.2215	2017
	Fuzhou	福州		119.296	26.0745	里奥加耶戈斯市	阿根廷	-69.2168	-51.623	2014
	Fuzhou	福州		119.296	26.0745	鄂木斯克市	俄罗斯	73.3242	54.9885	2015
	Fuzhou	福州		119.296	26.0745	三宝垄市	印度尼西亚	110.438	-7.00515	2016
	Fuzhou	福州		119.296	26.0745	霍巴特市	澳大利亚	147.327	-42.8821	2017
	Fuzhou	福州		119.296	26.0745	马尼拉市	菲律宾	120.984	14.5995	2017
	Fuzhou	福州		119.296	26.0745	列日市	比利时	5.57967	50.6326	2018
	Fuzhou	福州		119.296	26.0745	努瓦迪市	毛里塔尼亚	-17.0509	20.9133	2018
	Fuzhou	福州		119.296	26.0745	暹粒市	柬埔寨	103.828	13.2744	2019
	Guangzhou	广州		113.256	23.1346	拉巴特市	摩洛哥	-6.84981	33.9716	2013
	Guangzhou	广州		113.256	23.1346	罗兹市	波兰	19.456	51.7592	2014
	Guangzhou	广州		113.256	23.1346	艾哈迈达巴德市	印度	72.5714	23.0225	2014
	Guangzhou	广州		113.256	23.1346	基多市	厄瓜多尔	-78.4678	-0.180653	2014
	Guangzhou	广州		113.256	23.1346	博克拉市	尼泊尔	83.9956	28.238	2014
	Guangzhou	广州		113.256	23.1346	圣地亚哥市	智利	-75.8302	20.0169	2017
	Guangzhou	广州		113.256	23.1346	蒙巴萨市	肯尼亚	39.6682	-4.04348	2018
	Harbin	哈尔滨		126.535	45.803	戈梅利市	白俄罗斯	30.9878	52.4412	2016
	Harbin	哈尔滨		126.535	45.803	摩尔曼斯克市	俄罗斯	33.0827	68.9585	2016
	Harbin	哈尔滨		126.535	45.803	第一乌拉尔斯克市	俄罗斯	59.9521	56.8999	2016
	Harbin	哈尔滨		126.535	45.803	符拉迪沃斯托克市	俄罗斯	131.887	43.1198	2017
	Harbin	哈尔滨		126.535	45.803	罗基什基斯市	立陶宛	25.5859	55.9555	2017
	Hefei	合肥		117.227	31.8206	乌法市	俄罗斯	55.9721	54.7388	2016
	Hefei	合肥		117.227	31.8206	金边市	柬埔寨	104.892	11.5449	2018
	Hangzhou	杭州		120.155	30.2741	卡拉法特市	阿根廷	-72.2648	-50.338	2014
	Hangzhou	杭州		120.155	30.2741	斯普利特市	克罗地亚	16.4402	43.5081	2014
	Hangzhou	杭州		120.155	30.2741	皇后镇湖区	新西兰	168.547	-45.0908	2014
	Hangzhou	杭州		120.155	30.2741	马里博尔	斯洛文尼亚	15.6557	46.5503	2017
	Hangzhou	杭州		120.155	30.2741	哥打基纳巴卢	马来西亚	116.071	5.96068	2019
	Jinan	济南		117.12	36.6512	卡赞勒克市	保加利亚	25.3929	42.6195	2013
	Jinan	济南		117.12	36.6512	布加勒斯特市第四区	罗马尼亚	26.1025	44.4268	2013
	Jinan	济南		117.12	36.6512	萨博潘市	墨西哥	-103.417	20.672	2014
	Jinan	济南		117.12	36.6512	库塔伊西市	格鲁吉亚	42.7042	42.2695	2016
	Jinan	济南		117.12	36.6512	奇维塔韦基亚市	意大利	11.7954	42.0924	2016
	Jinan	济南		117.12	36.6512	那格浦尔市	印度	79.0882	21.1458	2017
	Jinan	济南		117.12	36.6512	阿尔巴门奇市	埃塞俄比亚	37.5915	6.03202	2018
	Jinan	济南		117.12	36.6512	马里博尔市	斯洛文尼亚	15.6205	46.5506	2018
	Kunming	昆明		102.833	24.8801	安塔利亚市	土耳其	30.7133	36.8969	2013
	Kunming	昆明		102.833	24.8801	博克拉市	尼泊尔	83.9956	28.238	2013
	Kunming	昆明		102.833	24.8801	加尔各答市	印度	88.3639	22.5726	2013
	Kunming	昆明		102.833	24.8801	斯克内克塔迪市	美国	-73.9396	42.8142	2014
	Kunming	昆明		102.833	24.8801	岘港市	越南	108.202	16.0544	2015
	Kunming	昆明		102.833	24.8801	格拉斯市	法国	6.92649	43.6602	2016
	Kunming	昆明		102.833	24.8801	奥洛莫茨市	捷克	17.3033	49.6247	2017
	Kunming	昆明		102.833	24.8801	高山市	日本	137.246	36.1509	2018
	Kunming	昆明		102.833	24.8801	迪岑巴赫市	德国	8.76156	50.0995	2019
	Ningbo	宁波		121.544	29.8683	大邱市	韩国	128.601	35.8714	2013
	Nanjing	南京		118.779	32.0517	温得和克市	纳米比亚	17.0658	-22.5609	2015
	Nanjing	南京		118.779	32.0517	莫吉廖夫市	白俄罗斯	30.3314	53.9007	2016
	Nanjing	南京		118.779	32.0517	康塞普西翁市	智利	-73.0444	-36.8201	2018
	Nanjing	南京		118.779	32.0517	边和市	越南	106.703	10.9175	2018
	Nanjing	南京		118.779	32.0517	设拉子市	伊朗	52.5837	29.5918	2018
	Nanjing	南京		118.779	32.0517	三宝垄市	印度尼西亚	110.438	-7.00515	2018
	Nanjing	南京		118.779	32.0517	暹粒省	柬埔寨	103.845	13.3767	2018
	Nanjing	南京		118.779	32.0517	阿卡市	以色列	35.0733	32.9272	2019
	Nanjing	南京		118.779	32.0517	加德满都市	尼泊尔	85.324	27.7172	2019
	Nanning	南宁		108.323	22.8026	塔那那利佛市	马达加斯加	47.5079	-18.8792	2015
	Nanning	南宁		108.323	22.8026	克雷马市	意大利	9.68248	45.3643	2017
	Nanning	南宁		108.323	22.8026	伊万诺-弗兰科夫斯克市	乌克兰	24.7111	48.9226	2019
	Nanning	南宁		108.323	22.8026	穆尔西亚市	西班牙	-1.13115	37.9843	2019
	Nanning	南宁		108.323	22.8026	费利斯港市	巴西	-47.5213	-23.2108	2019
	Qingdao	青岛		120.383	36.0671	阿德莱德市	澳大利亚	138.601	-34.9285	2014
	Qingdao	青岛		120.383	36.0671	海德拉巴市	印度	78.4867	17.385	2015
	Qingdao	青岛		120.383	36.0671	卡亚俄市	秘鲁	-77.126	-12.0508	2016
	Qingdao	青岛		120.383	36.0671	曼海姆市	德国	8.46604	49.4875	2016
	Qingdao	青岛		120.383	36.0671	比雷埃夫斯市	希腊	23.647	37.943	2018
	Qingdao	青岛		120.383	36.0671	杜尚别市	塔吉克斯坦	68.787	38.5598	2019
	Shanghai	上海		121.459	31.2301	布达佩斯市	匈牙利	19.0402	47.4979	2013
	Shanghai	上海		121.459	31.2301	首尔市	韩国	126.978	37.5665	2013
	Shanghai	上海		121.459	31.2301	孟买市	印度	72.8561	19.0176	2014
	Shanghai	上海		121.459	31.2301	釜山市	韩国	129.076	35.1796	2014
	Shanghai	上海		121.459	31.2301	休斯敦市	美国	-95.3698	29.7604	2015
	Shanghai	上海		121.459	31.2301	巴尔市	黑山	19.0899	42.0912	2015
	Shanghai	上海		121.459	31.2301	沃尔夫斯堡市	德国	10.7865	52.4227	2015
	Shanghai	上海		121.459	31.2301	曼谷市	泰国	100.502	13.7563	2016
	Shanghai	上海		121.459	31.2301	索非亚市	保加利亚	23.3219	42.6977	2016
	Shanghai	上海		121.459	31.2301	布拉格市	捷克	14.4378	50.0755	2017
	Shanghai	上海		121.459	31.2301	索伯特市	波兰	18.5601	54.4416	2017
	Shanghai	上海		121.459	31.2301	帕皮提市	法国	-149.558	-17.5516	2017
	Shanghai	上海		121.459	31.2301	贝尔格莱德市	塞尔维亚	20.4489	44.7866	2018
	Shanghai	上海		121.459	31.2301	利马市	秘鲁	-77.0428	-12.0464	2018
	Shanghai	上海		121.459	31.2301	帕罗奥多市	美国	-122.165	37.4419	2018
	Shanghai	上海		121.459	31.2301	科莫市	意大利	9.08235	45.8097	2018
	Shanghai	上海		121.459	31.2301	明斯克市	白俄罗斯	27.5615	53.9045	2019
	Shanghai	上海		121.459	31.2301	萨波潘市	墨西哥	-103.417	20.672	2019
	Suzhou	苏州		120.585	31.299	南湖市	美国	-97.1342	32.9412	2014
	Suzhou	苏州		120.585	31.299	维克舍市	瑞典	18.7246	63.2899	2014
	Suzhou	苏州		120.585	31.299	新松奇市	波兰	20.7153	49.6175	2016
	Suzhou	苏州		120.585	31.299	黑角市	刚果（布）	11.8664	-4.76916	2016
	Suzhou	苏州		120.585	31.299	马累市	马尔代夫	73.5093	4.1755	2016
	Suzhou	苏州		120.585	31.299	西南普法尔茨区	德国	7.73611	49.2284	2017
	Suzhou	苏州		120.585	31.299	西弗兰德省	比利时	3.10454	51.0505	2018
	Suzhou	苏州		120.585	31.299	温的和克市	纳米比亚	15.5824	-22.0008	2019
	Shenyang	沈阳		123.431	41.8057	新西伯利亚市	俄罗斯	82.9357	55.0084	2013
	Shenyang	沈阳		123.431	41.8057	大田市	韩国	127.385	36.3504	2013
	Shenyang	沈阳		123.431	41.8057	拉普拉塔市	阿根廷	-57.9536	-34.9205	2014
	Shenyang	沈阳		123.431	41.8057	仁川市	韩国	126.705	37.4563	2014
	Shenyang	沈阳		123.431	41.8057	贝尔法斯特市	英国	-5.93012	54.5973	2016
	Shenyang	沈阳		123.431	41.8057	佛罗里达市	乌拉圭	-56.2203	-34.0948	2017
	Shenzhen	深圳		114.058	22.5431	明斯克市	白俄罗斯	27.5615	53.9045	2014
	Shenzhen	深圳		114.058	22.5431	普洛夫迪夫市	保加利亚	24.7454	42.1353	2014
	Shenzhen	深圳		114.058	22.5431	伯尔尼州	瑞士	7.70807	46.7989	2015
	Shenzhen	深圳		114.058	22.5431	阿皮亚市	萨摩亚	-171.751	-13.8507	2015
	Shenzhen	深圳		114.058	22.5431	阿尔梅勒市	荷兰	5.2647	52.3508	2016
	Shenzhen	深圳		114.058	22.5431	波尔图市	葡萄牙	-8.62911	41.1579	2016
	Shenzhen	深圳		114.058	22.5431	比什凯克市	吉尔吉斯斯坦	74.5698	42.8746	2016
	Shenzhen	深圳		114.058	22.5431	金边市	柬埔寨	104.892	11.5449	2017
	Shenzhen	深圳		114.058	22.5431	爱丁堡市	英国	-3.18827	55.9533	2019
	Tianjin	天津		117.201	39.0842	鲁昂-埃尔伯夫-奥特贝尔特城	法国	1.09997	49.4432	2013
	Tianjin	天津		117.201	39.0842	俄勒冈州	美国	-120.554	43.8041	2014
	Tianjin	天津		117.201	39.0842	留尼汪大区	法国	55.5364	-21.1151	2014
	Tianjin	天津		117.201	39.0842	科灵市	丹麦	9.48231	55.495	2015
	Taiyuan	太原		112.549	37.8706	胡占德市	塔吉克斯坦	69.6392	40.2735	2018
	Taiyuan	太原		112.549	37.8706	顺天市	韩国	127.487	34.9506	2019
	Urumqi	乌鲁木齐		87.6168	43.8256	奥什市	吉尔吉斯斯坦	72.8161	40.514	2015
	Urumqi	乌鲁木齐		87.6168	43.8256	巴统市	格鲁吉亚	41.6367	41.6168	2015
	Urumqi	乌鲁木齐		87.6168	43.8256	喀布尔市	阿富汗	69.1924	34.5247	2016
	Urumqi	乌鲁木齐		87.6168	43.8256	也拉市	泰国	101.118	6.50579	2016
	Urumqi	乌鲁木齐		87.6168	43.8256	塞姆南市	伊朗	53.4036	35.582	2016
	Urumqi	乌鲁木齐		87.6168	43.8256	卡拉奇市	巴基斯坦	67.0099	24.8615	2016
	Urumqi	乌鲁木齐		87.6168	43.8256	鄂木斯克市	俄罗斯	73.3242	54.9885	2016
	Urumqi	乌鲁木齐		87.6168	43.8256	加济安泰普市	土耳其	37.3781	37.066	2016
	Wuhan	武汉		114.305	30.5931	伊兹密尔市	土耳其	27.1428	38.4237	2013
	Wuhan	武汉		114.305	30.5931	蒂华纳市	墨西哥	-117.038	32.5149	2013
	Wuhan	武汉		114.305	30.5931	萨拉托夫市	俄罗斯	45.9608	51.5924	2015
	Wuhan	武汉		114.305	30.5931	康塞普西翁市	智利	-73.0444	-36.8201	2016
	Wuhan	武汉		114.305	30.5931	比什凯克市	吉尔吉斯斯坦	74.5698	42.8746	2016
	Wuhan	武汉		114.305	30.5931	哈尔基斯市	希腊	23.6051	38.4645	2017
	Wuhan	武汉		114.305	30.5931	伊热夫斯克市	俄罗斯	53.2324	56.8619	2017
	Wuhan	武汉		114.305	30.5931	斯旺西市	英国	-3.94028	51.6257	2018
	Wuhan	武汉		114.305	30.5931	恩德培市	乌干达	32.4637	0.0511839	2018
	Wuhan	武汉		114.305	30.5931	曼谷市	泰国	100.502	13.7563	2018
	Xi'An	西安		108.94	34.3416	科托尔市	黑山	18.7712	42.4247	2013
	Xi'An	西安		108.94	34.3416	撒马尔罕市	乌兹别克斯坦	66.975	39.627	2013
	Xi'An	西安		108.94	34.3416	马雷市	土库曼斯坦	61.8643	37.6092	2014
	Xi'An	西安		108.94	34.3416	蒙哥马利郡	美国	-77.2405	39.1547	2014
	Xi'An	西安		108.94	34.3416	霍巴特市	澳大利亚	147.327	-42.8821	2015
	Xi'An	西安		108.94	34.3416	久姆里市	亚美尼亚	43.8465	40.7929	2015
	Xi'An	西安		108.94	34.3416	晋州市	韩国	128.108	35.18	2016
	Xi'An	西安		108.94	34.3416	克拉古耶瓦茨市	塞尔维亚	20.9114	44.0128	2016
	Xi'An	西安		108.94	34.3416	奥尔登堡市	德国	8.22172	53.1437	2017
	Xi'An	西安		108.94	34.3416	于默奥市	瑞典	20.263	63.8259	2017
	Xi'An	西安		108.94	34.3416	奥什	吉尔吉斯斯坦	72.8075	40.539	2019
	Xi'An	西安		108.94	34.3416	非斯市	摩洛哥	-5.00785	34.0181	2019
	Xi'An	西安		108.94	34.3416	布特瓦尔市	尼泊尔	83.465	27.6865	2019
	Xiamen	厦门		118.089	24.4798	杜尚别市	塔吉克斯坦	68.787	38.5598	2013
	Xiamen	厦门		118.089	24.4798	尼斯市	法国	7.26195	43.7102	2014
	Xiamen	厦门		118.089	24.4798	普吉府	泰国	98.3381	7.95193	2017
	Xiamen	厦门		118.089	24.4798	伊兹密尔市	土耳其	27.1428	38.4237	2018
	Zhengzhou	郑州		113.625	34.7466	莫吉廖夫市	白俄罗斯	30.3314	53.9007	2014
	Zhengzhou	郑州		113.625	34.7466	青松郡	韩国	129.057	36.4359	2016
	Zhengzhou	郑州		113.625	34.7466	亚眠市	法国	2.29579	49.8943	2019
	Zhengzhou	郑州		113.625	34.7466	伊基克市	智利	-70.1313	-20.2466	2019
	Zhengzhou	郑州		113.625	34.7466	埃德蒙顿市	加拿大	-113.491	53.5444	2019
	Zhengzhou	郑州		113.625	34.7466	瓦加杜古市	布基纳法索	-1.52507	12.3744	2019

## Sheet: abbr.
Country or Area	M49 code	ISO-alpha3 code	Other groupings								ISO-alpha3 code	Country or Area	M49 code	ISO-alpha3 code	Other groupings	Country or Area
+ 世界	1				ALB	Albania	;	ALB Albania;	阿尔巴尼亚			+ World	1			+ 世界
+ 非洲	2				ARE	United Arab Emirates	;	ARE United Arab Emirates;	阿拉伯联合酋长国			+ Africa	2			+ 非洲
+ 北非	15				ARG	Argentina	;	ARG Argentina;	阿根廷			+ Northern Africa	15			+ 北非
阿尔及利亚	12	DZA			ARM	Armenia	;	ARM Armenia;	亚美尼亚		DZA	Algeria	12	DZA		阿尔及利亚
埃及	818	EGY			AUS	Australia	;	AUS Australia;	澳大利亚		EGY	Egypt	818	EGY		埃及
利比亚	434	LBY			AUT	Austria	;	AUT Austria;	奥地利		LBY	Libya	434	LBY		利比亚
摩洛哥	504	MAR			BDI	Burundi	;	BDI Burundi;	布隆迪		MAR	Morocco	504	MAR		摩洛哥
苏丹	729	SDN	LDC		BEL	Belgium	;	BEL Belgium;	比利时		SDN	Sudan	729	SDN	LDC	苏丹
突尼斯	788	TUN			BGD	Bangladesh	;	BGD Bangladesh;	孟加拉国		TUN	Tunisia	788	TUN		突尼斯
西撒哈拉	732	ESH			BGR	Bulgaria	;	BGR Bulgaria;	保加利亚		ESH	Western Sahara	732	ESH		西撒哈拉
+ 撒哈拉以南非洲	202				BIH	Bosnia and Herzegovina	;	BIH Bosnia and Herzegovina;	波斯尼亚和黑塞哥维那			+ Sub-Saharan Africa	202			+ 撒哈拉以南非洲
+ 东非	14				BLR	Belarus	;	BLR Belarus;	白俄罗斯			+ Eastern Africa	14			+ 东非
英属印度洋领土	86	IOT			BOL	Bolivia	;	BOL Bolivia;	玻利维亚(多民族国)		IOT	British Indian Ocean Territory	86	IOT		英属印度洋领土
布隆迪	108	BDI	LDC LLDC		BRA	Brazil	;	BRA Brazil;	巴西		BDI	Burundi	108	BDI	LDC LLDC	布隆迪
科摩罗	174	COM	LDC SIDS		BRN	Brunei	;	BRN Brunei;	文莱达鲁萨兰国		COM	Comoros	174	COM	LDC SIDS	科摩罗
吉布提	262	DJI	LDC		CAN	Canada	;	CAN Canada;	加拿大		DJI	Djibouti	262	DJI	LDC	吉布提
厄立特里亚	232	ERI	LDC		CHE	Switzerland	;	CHE Switzerland;	瑞士		ERI	Eritrea	232	ERI	LDC	厄立特里亚
埃塞俄比亚	231	ETH	LDC LLDC		CHL	Chile	;	CHL Chile;	智利		ETH	Ethiopia	231	ETH	LDC LLDC	埃塞俄比亚
法属南方领地	260	ATF			CIV	Côte d’Ivoire	;	CIV Côte d’Ivoire;	科特迪瓦		ATF	French Southern Territories	260	ATF		法属南方领地
肯尼亚	404	KEN			CMR	Cameroon	;	CMR Cameroon;	喀麦隆		KEN	Kenya	404	KEN		肯尼亚
马达加斯加	450	MDG	LDC		COG	Congo	;	COG Congo;	刚果		MDG	Madagascar	450	MDG	LDC	马达加斯加
马拉维	454	MWI	LDC LLDC		COL	Colombia	;	COL Colombia;	哥伦比亚		MWI	Malawi	454	MWI	LDC LLDC	马拉维
毛里求斯	480	MUS	SIDS		CPV	Cabo Verde	;	CPV Cabo Verde;	佛得角		MUS	Mauritius	480	MUS	SIDS	毛里求斯
马约特	175	MYT			CRI	Costa Rica	;	CRI Costa Rica;	哥斯达黎加		MYT	Mayotte	175	MYT		马约特
莫桑比克	508	MOZ	LDC		CUB	Cuba	;	CUB Cuba;	古巴		MOZ	Mozambique	508	MOZ	LDC	莫桑比克
留尼汪	638	REU			CYP	Cyprus	;	CYP Cyprus;	塞浦路斯		REU	Réunion	638	REU		留尼汪
卢旺达	646	RWA	LDC LLDC		CZE	Czechia	;	CZE Czechia;	捷克		RWA	Rwanda	646	RWA	LDC LLDC	卢旺达
塞舌尔	690	SYC	SIDS		DEU	Germany	;	DEU Germany;	德国		SYC	Seychelles	690	SYC	SIDS	塞舌尔
索马里	706	SOM	LDC		DNK	Denmark	;	DNK Denmark;	丹麦		SOM	Somalia	706	SOM	LDC	索马里
南苏丹	728	SSD	LDC LLDC		ECU	Ecuador	;	ECU Ecuador;	厄瓜多尔		SSD	South Sudan	728	SSD	LDC LLDC	南苏丹
乌干达	800	UGA	LDC LLDC		EGY	Egypt	;	EGY Egypt;	埃及		UGA	Uganda	800	UGA	LDC LLDC	乌干达
坦桑尼亚联合共和国	834	TZA	LDC		ESP	Spain	;	ESP Spain;	西班牙		TZA	United Republic of Tanzania	834	TZA	LDC	坦桑尼亚联合共和国
赞比亚	894	ZMB	LDC LLDC		ETH	Ethiopia	;	ETH Ethiopia;	埃塞俄比亚		ZMB	Zambia	894	ZMB	LDC LLDC	赞比亚
津巴布韦	716	ZWE	LLDC		FIN	Finland	;	FIN Finland;	芬兰		ZWE	Zimbabwe	716	ZWE	LLDC	津巴布韦
+ 中非	17				FJI	Fiji	;	FJI Fiji;	斐济			+ Middle Africa	17			+ 中非
安哥拉	24	AGO	LDC		FRA	France	;	FRA France;	法国		AGO	Angola	24	AGO	LDC	安哥拉
喀麦隆	120	CMR			GBR	the United Kingdom	;	GBR the United Kingdom;	大不列颠及北爱尔兰联合王国		CMR	Cameroon	120	CMR		喀麦隆
中非共和国	140	CAF	LDC LLDC		GEO	Georgia	;	GEO Georgia;	格鲁吉亚		CAF	Central African Republic	140	CAF	LDC LLDC	中非共和国
乍得	148	TCD	LDC LLDC		GMB	Gambia	;	GMB Gambia;	冈比亚		TCD	Chad	148	TCD	LDC LLDC	乍得
刚果	178	COG			GRC	Greece	;	GRC Greece;	希腊		COG	Congo	178	COG		刚果
刚果民主共和国	180	COD	LDC		GUY	Guyana	;	GUY Guyana;	圭亚那		COD	Democratic Republic of the Congo	180	COD	LDC	刚果民主共和国
赤道几内亚	226	GNQ			HRV	Croatia	;	HRV Croatia;	克罗地亚		GNQ	Equatorial Guinea	226	GNQ		赤道几内亚
加蓬	266	GAB			HUN	Hungary	;	HUN Hungary;	匈牙利		GAB	Gabon	266	GAB		加蓬
圣多美和普林西比	678	STP	LDC SIDS		IDN	Indonesia	;	IDN Indonesia;	印度尼西亚		STP	Sao Tome and Principe	678	STP	LDC SIDS	圣多美和普林西比
+ 南部非洲	18				IND	India	;	IND India;	印度			+ Southern Africa	18			+ 南部非洲
博茨瓦纳	72	BWA	LLDC		IRL	Ireland	;	IRL Ireland;	爱尔兰		BWA	Botswana	72	BWA	LLDC	博茨瓦纳
	748	SWZ	LLDC		IRN	Iran	;	IRN Iran;	伊朗(伊斯兰共和国)		SWZ	Eswatini	748	SWZ	LLDC
莱索托	426	LSO	LDC LLDC		ISL	Iceland	;	ISL Iceland;	冰岛		LSO	Lesotho	426	LSO	LDC LLDC	莱索托
纳米比亚	516	NAM			ISR	Israel	;	ISR Israel;	以色列		NAM	Namibia	516	NAM		纳米比亚
南非	710	ZAF			ITA	Italy	;	ITA Italy;	意大利		ZAF	South Africa	710	ZAF		南非
+ 西非	11				JAM	Jamaica	;	JAM Jamaica;	牙买加			+ Western Africa	11			+ 西非
贝宁	204	BEN	LDC		JOR	Jordan	;	JOR Jordan;	约旦		BEN	Benin	204	BEN	LDC	贝宁
布基纳法索	854	BFA	LDC LLDC		JPN	Japan	;	JPN Japan;	日本		BFA	Burkina Faso	854	BFA	LDC LLDC	布基纳法索
佛得角	132	CPV	SIDS		KAZ	Kazakhstan	;	KAZ Kazakhstan;	哈萨克斯坦		CPV	Cabo Verde	132	CPV	SIDS	佛得角
科特迪瓦	384	CIV			KEN	Kenya	;	KEN Kenya;	肯尼亚		CIV	Côte d’Ivoire	384	CIV		科特迪瓦
冈比亚	270	GMB	LDC		KGZ	Kyrgyzstan	;	KGZ Kyrgyzstan;	吉尔吉斯斯坦		GMB	Gambia	270	GMB	LDC	冈比亚
加纳	288	GHA			KHM	Cambodia	;	KHM Cambodia;	柬埔寨		GHA	Ghana	288	GHA		加纳
几内亚	324	GIN	LDC		KOR	South Korea	;	KOR South Korea;	大韩民国		GIN	Guinea	324	GIN	LDC	几内亚
几内亚比绍	624	GNB	LDC SIDS		LAO	Laos	;	LAO Laos;	老挝人民民主共和国		GNB	Guinea-Bissau	624	GNB	LDC SIDS	几内亚比绍
利比里亚	430	LBR	LDC		LKA	Sri Lanka	;	LKA Sri Lanka;	斯里兰卡		LBR	Liberia	430	LBR	LDC	利比里亚
马里	466	MLI	LDC LLDC		LTU	Lithuania	;	LTU Lithuania;	立陶宛		MLI	Mali	466	MLI	LDC LLDC	马里
毛里塔尼亚	478	MRT	LDC		LVA	Latvia	;	LVA Latvia;	拉脱维亚		MRT	Mauritania	478	MRT	LDC	毛里塔尼亚
尼日尔	562	NER	LDC LLDC		MAR	Morocco	;	MAR Morocco;	摩洛哥		NER	Niger	562	NER	LDC LLDC	尼日尔
尼日利亚	566	NGA			MDG	Madagascar	;	MDG Madagascar;	马达加斯加		NGA	Nigeria	566	NGA		尼日利亚
圣赫勒拿	654	SHN			MDV	Maldives	;	MDV Maldives;	马尔代夫		SHN	Saint Helena	654	SHN		圣赫勒拿
塞内加尔	686	SEN	LDC		MEX	Mexico	;	MEX Mexico;	墨西哥		SEN	Senegal	686	SEN	LDC	塞内加尔
塞拉利昂	694	SLE	LDC		MLT	Malta	;	MLT Malta;	马耳他		SLE	Sierra Leone	694	SLE	LDC	塞拉利昂
多哥	768	TGO	LDC		MMR	Myanmar	;	MMR Myanmar;	缅甸		TGO	Togo	768	TGO	LDC	多哥
+ 美洲	19				MNE	Montenegro	;	MNE Montenegro;	黑山			+ Americas	19			+ 美洲
+ 拉丁美洲和加勒比	419				MNG	Mongolia	;	MNG Mongolia;	蒙古			+ Latin America and the Caribbean	419			+ 拉丁美洲和加勒比
+ 加勒比	29				MOZ	Mozambique	;	MOZ Mozambique;	莫桑比克			+ Caribbean	29			+ 加勒比
安圭拉	660	AIA	SIDS		MUS	Mauritius	;	MUS Mauritius;	毛里求斯		AIA	Anguilla	660	AIA	SIDS	安圭拉
安提瓜和巴布达	28	ATG	SIDS		MYS	Malaysia	;	MYS Malaysia;	马来西亚		ATG	Antigua and Barbuda	28	ATG	SIDS	安提瓜和巴布达
阿鲁巴	533	ABW	SIDS		NAM	Namibia	;	NAM Namibia;	纳米比亚		ABW	Aruba	533	ABW	SIDS	阿鲁巴
巴哈马	44	BHS	SIDS		NLD	Netherlands	;	NLD Netherlands;	荷兰		BHS	Bahamas	44	BHS	SIDS	巴哈马
巴巴多斯	52	BRB	SIDS		NOR	Norway	;	NOR Norway;	挪威		BRB	Barbados	52	BRB	SIDS	巴巴多斯
博纳尔,圣俄斯塔休斯和萨巴	535	BES	SIDS		NPL	Nepal	;	NPL Nepal;	尼泊尔		BES	Bonaire, Sint Eustatius and Saba	535	BES	SIDS	博纳尔,圣俄斯塔休斯和萨巴
英属维尔京群岛	92	VGB	SIDS		NZL	New Zealand	;	NZL New Zealand;	新西兰		VGB	British Virgin Islands	92	VGB	SIDS	英属维尔京群岛
开曼群岛	136	CYM			PAK	Pakistan	;	PAK Pakistan;	巴基斯坦		CYM	Cayman Islands	136	CYM		开曼群岛
古巴	192	CUB	SIDS		PER	Peru	;	PER Peru;	秘鲁		CUB	Cuba	192	CUB	SIDS	古巴
库拉索	531	CUW	SIDS		PHL	Philippines	;	PHL Philippines;	菲律宾		CUW	Curaçao	531	CUW	SIDS	库拉索
多米尼克	212	DMA	SIDS		PNG	Papua New Guinea	;	PNG Papua New Guinea;	巴布亚新几内亚		DMA	Dominica	212	DMA	SIDS	多米尼克
多米尼加	214	DOM	SIDS		POL	Poland	;	POL Poland;	波兰		DOM	Dominican Republic	214	DOM	SIDS	多米尼加
格林纳达	308	GRD	SIDS		PRK	North Korea	;	PRK North Korea;	朝鲜民主主义人民共和国		GRD	Grenada	308	GRD	SIDS	格林纳达
瓜德罗普	312	GLP			PRT	Portugal	;	PRT Portugal;	葡萄牙		GLP	Guadeloupe	312	GLP		瓜德罗普
海地	332	HTI	LDC SIDS		QAT	Qatar	;	QAT Qatar;	卡塔尔		HTI	Haiti	332	HTI	LDC SIDS	海地
牙买加	388	JAM	SIDS		ROU	Romania	;	ROU Romania;	罗马尼亚		JAM	Jamaica	388	JAM	SIDS	牙买加
马提尼克	474	MTQ			RUS	Russia	;	RUS Russia;	俄罗斯联邦		MTQ	Martinique	474	MTQ		马提尼克
蒙特塞拉特	500	MSR	SIDS		SDN	Sudan	;	SDN Sudan;	苏丹		MSR	Montserrat	500	MSR	SIDS	蒙特塞拉特
波多黎各	630	PRI	SIDS		SGP	Singapore	;	SGP Singapore;	新加坡		PRI	Puerto Rico	630	PRI	SIDS	波多黎各
圣巴泰勒米	652	BLM			SLE	Sierra Leone	;	SLE Sierra Leone;	塞拉利昂		BLM	Saint Barthélemy	652	BLM		圣巴泰勒米
圣基茨和尼维斯	659	KNA	SIDS		SRB	Serbia	;	SRB Serbia;	塞尔维亚		KNA	Saint Kitts and Nevis	659	KNA	SIDS	圣基茨和尼维斯
圣卢西亚	662	LCA	SIDS		SUR	Suriname	;	SUR Suriname;	苏里南		LCA	Saint Lucia	662	LCA	SIDS	圣卢西亚
圣马丁(法属)	663	MAF			SVK	Slovakia	;	SVK Slovakia;	斯洛伐克		MAF	Saint Martin (French Part)	663	MAF		圣马丁(法属)
圣文森特和格林纳丁斯	670	VCT	SIDS		SVN	Slovenia	;	SVN Slovenia;	斯洛文尼亚		VCT	Saint Vincent and the Grenadines	670	VCT	SIDS	圣文森特和格林纳丁斯
圣马丁(荷属)	534	SXM	SIDS		SWE	Sweden	;	SWE Sweden;	瑞典		SXM	Sint Maarten (Dutch part)	534	SXM	SIDS	圣马丁(荷属)
特立尼达和多巴哥	780	TTO	SIDS		TGO	Togo	;	TGO Togo;	多哥		TTO	Trinidad and Tobago	780	TTO	SIDS	特立尼达和多巴哥
特克斯和凯科斯群岛	796	TCA			THA	Thailand	;	THA Thailand;	泰国		TCA	Turks and Caicos Islands	796	TCA		特克斯和凯科斯群岛
美属维尔京群岛	850	VIR	SIDS		TJK	Tajikistan	;	TJK Tajikistan;	塔吉克斯坦		VIR	United States Virgin Islands	850	VIR	SIDS	美属维尔京群岛
+ 中美洲	13				TKM	Turkmenistan	;	TKM Turkmenistan;	土库曼斯坦			+ Central America	13			+ 中美洲
伯利兹	84	BLZ	SIDS		TUR	Turkey	;	TUR Turkey;	土耳其		BLZ	Belize	84	BLZ	SIDS	伯利兹
哥斯达黎加	188	CRI			UGA	Uganda	;	UGA Uganda;	乌干达		CRI	Costa Rica	188	CRI		哥斯达黎加
萨尔瓦多	222	SLV			UKR	Ukraine	;	UKR Ukraine;	乌克兰		SLV	El Salvador	222	SLV		萨尔瓦多
危地马拉	320	GTM			URY	Uruguay	;	URY Uruguay;	乌拉圭		GTM	Guatemala	320	GTM		危地马拉
洪都拉斯	340	HND			USA	the United States	;	USA the United States;	美利坚合众国		HND	Honduras	340	HND		洪都拉斯
墨西哥	484	MEX			UZB	Uzbekistan	;	UZB Uzbekistan;	乌兹别克斯坦		MEX	Mexico	484	MEX		墨西哥
尼加拉瓜	558	NIC			VNM	Vietnam	;	VNM Vietnam;	越南		NIC	Nicaragua	558	NIC		尼加拉瓜
巴拿马	591	PAN			VUT	Vanuatu	;	VUT Vanuatu;	瓦努阿图		PAN	Panama	591	PAN		巴拿马
+ 南美洲	5				WSM	Samoa	;	WSM Samoa;	萨摩亚			+ South America	5			+ 南美洲
阿根廷	32	ARG			YEM	Yemen	;	YEM Yemen;	也门		ARG	Argentina	32	ARG		阿根廷
玻利维亚(多民族国)	68	BOL	LLDC		ZAF	South Africa	;	ZAF South Africa;	南非		BOL	Bolivia (Plurinational State of)	68	BOL	LLDC	玻利维亚(多民族国)
布维岛	74	BVT			ZWE	Zimbabwe	;	ZWE Zimbabwe;	津巴布韦		BVT	Bouvet Island	74	BVT		布维岛
巴西	76	BRA									BRA	Brazil	76	BRA		巴西
智利	152	CHL									CHL	Chile	152	CHL		智利
哥伦比亚	170	COL									COL	Colombia	170	COL		哥伦比亚
厄瓜多尔	218	ECU									ECU	Ecuador	218	ECU		厄瓜多尔
福克兰群岛(马尔维纳斯)	238	FLK									FLK	Falkland Islands (Malvinas)	238	FLK		福克兰群岛(马尔维纳斯)
法属圭亚那	254	GUF									GUF	French Guiana	254	GUF		法属圭亚那
圭亚那	328	GUY	SIDS								GUY	Guyana	328	GUY	SIDS	圭亚那
巴拉圭	600	PRY	LLDC								PRY	Paraguay	600	PRY	LLDC	巴拉圭
秘鲁	604	PER									PER	Peru	604	PER		秘鲁
南乔治亚岛和南桑德韦奇岛	239	SGS									SGS	South Georgia and the South Sandwich Islands	239	SGS		南乔治亚岛和南桑德韦奇岛
苏里南	740	SUR	SIDS								SUR	Suriname	740	SUR	SIDS	苏里南
乌拉圭	858	URY									URY	Uruguay	858	URY		乌拉圭
委内瑞拉(玻利瓦尔共和国)	862	VEN									VEN	Venezuela (Bolivarian Republic of)	862	VEN		委内瑞拉(玻利瓦尔共和国)
+ 北美	21											+ Northern America	21			+ 北美
百慕大	60	BMU									BMU	Bermuda	60	BMU		百慕大
加拿大	124	CAN									CAN	Canada	124	CAN		加拿大
格陵兰	304	GRL									GRL	Greenland	304	GRL		格陵兰
圣皮埃尔和密克隆	666	SPM									SPM	Saint Pierre and Miquelon	666	SPM		圣皮埃尔和密克隆
美利坚合众国	840	USA									USA	United States of America	840	USA		美利坚合众国
南极洲	10	ATA									ATA	Antarctica	10	ATA		南极洲
+ 亚洲	142											+ Asia	142			+ 亚洲
+ 中亚	143											+ Central Asia	143			+ 中亚
哈萨克斯坦	398	KAZ	LLDC								KAZ	Kazakhstan	398	KAZ	LLDC	哈萨克斯坦
吉尔吉斯斯坦	417	KGZ	LLDC								KGZ	Kyrgyzstan	417	KGZ	LLDC	吉尔吉斯斯坦
塔吉克斯坦	762	TJK	LLDC								TJK	Tajikistan	762	TJK	LLDC	塔吉克斯坦
土库曼斯坦	795	TKM	LLDC								TKM	Turkmenistan	795	TKM	LLDC	土库曼斯坦
乌兹别克斯坦	860	UZB	LLDC								UZB	Uzbekistan	860	UZB	LLDC	乌兹别克斯坦
+ 东亚	30											+ Eastern Asia	30			+ 东亚
中国	156	CHN									CHN	China	156	CHN		中国
中国香港特别行政区	344	HKG									HKG	China, Hong Kong Special Administrative Region	344	HKG		中国香港特别行政区
中国澳门特别行政区	446	MAC									MAC	China, Macao Special Administrative Region	446	MAC		中国澳门特别行政区
朝鲜民主主义人民共和国	408	PRK									PRK	Democratic People's Republic of Korea	408	PRK		朝鲜民主主义人民共和国
日本	392	JPN									JPN	Japan	392	JPN		日本
蒙古	496	MNG	LLDC								MNG	Mongolia	496	MNG	LLDC	蒙古
大韩民国	410	KOR									KOR	Republic of Korea	410	KOR		大韩民国
+ 东南亚	35											+ South-eastern Asia	35			+ 东南亚
文莱达鲁萨兰国	96	BRN									BRN	Brunei Darussalam	96	BRN		文莱达鲁萨兰国
柬埔寨	116	KHM	LDC								KHM	Cambodia	116	KHM	LDC	柬埔寨
印度尼西亚	360	IDN									IDN	Indonesia	360	IDN		印度尼西亚
老挝人民民主共和国	418	LAO	LDC LLDC								LAO	Lao People's Democratic Republic	418	LAO	LDC LLDC	老挝人民民主共和国
马来西亚	458	MYS									MYS	Malaysia	458	MYS		马来西亚
缅甸	104	MMR	LDC								MMR	Myanmar	104	MMR	LDC	缅甸
菲律宾	608	PHL									PHL	Philippines	608	PHL		菲律宾
新加坡	702	SGP	SIDS								SGP	Singapore	702	SGP	SIDS	新加坡
泰国	764	THA									THA	Thailand	764	THA		泰国
东帝汶	626	TLS	LDC SIDS								TLS	Timor-Leste	626	TLS	LDC SIDS	东帝汶
越南	704	VNM									VNM	Viet Nam	704	VNM		越南
+ 南亚	34											+ Southern Asia	34			+ 南亚
阿富汗	4	AFG	LDC LLDC								AFG	Afghanistan	4	AFG	LDC LLDC	阿富汗
孟加拉国	50	BGD	LDC								BGD	Bangladesh	50	BGD	LDC	孟加拉国
不丹	64	BTN	LDC LLDC								BTN	Bhutan	64	BTN	LDC LLDC	不丹
印度	356	IND									IND	India	356	IND		印度
伊朗(伊斯兰共和国)	364	IRN									IRN	Iran (Islamic Republic of)	364	IRN		伊朗(伊斯兰共和国)
马尔代夫	462	MDV	SIDS								MDV	Maldives	462	MDV	SIDS	马尔代夫
尼泊尔	524	NPL	LDC LLDC								NPL	Nepal	524	NPL	LDC LLDC	尼泊尔
巴基斯坦	586	PAK									PAK	Pakistan	586	PAK		巴基斯坦
斯里兰卡	144	LKA									LKA	Sri Lanka	144	LKA		斯里兰卡
+ 西亚	145											+ Western Asia	145			+ 西亚
亚美尼亚	51	ARM	LLDC								ARM	Armenia	51	ARM	LLDC	亚美尼亚
阿塞拜疆	31	AZE	LLDC								AZE	Azerbaijan	31	AZE	LLDC	阿塞拜疆
巴林	48	BHR									BHR	Bahrain	48	BHR		巴林
塞浦路斯	196	CYP									CYP	Cyprus	196	CYP		塞浦路斯
格鲁吉亚	268	GEO									GEO	Georgia	268	GEO		格鲁吉亚
伊拉克	368	IRQ									IRQ	Iraq	368	IRQ		伊拉克
以色列	376	ISR									ISR	Israel	376	ISR		以色列
约旦	400	JOR									JOR	Jordan	400	JOR		约旦
科威特	414	KWT									KWT	Kuwait	414	KWT		科威特
黎巴嫩	422	LBN									LBN	Lebanon	422	LBN		黎巴嫩
阿曼	512	OMN									OMN	Oman	512	OMN		阿曼
卡塔尔	634	QAT									QAT	Qatar	634	QAT		卡塔尔
沙特阿拉伯	682	SAU									SAU	Saudi Arabia	682	SAU		沙特阿拉伯
巴勒斯坦国	275	PSE									PSE	State of Palestine	275	PSE		巴勒斯坦国
阿拉伯叙利亚共和国	760	SYR									SYR	Syrian Arab Republic	760	SYR		阿拉伯叙利亚共和国
土耳其	792	TUR									TUR	Turkey	792	TUR		土耳其
阿拉伯联合酋长国	784	ARE									ARE	United Arab Emirates	784	ARE		阿拉伯联合酋长国
也门	887	YEM	LDC								YEM	Yemen	887	YEM	LDC	也门
+ 欧洲	150											+ Europe	150			+ 欧洲
+ 东欧	151											+ Eastern Europe	151			+ 东欧
白俄罗斯	112	BLR									BLR	Belarus	112	BLR		白俄罗斯
保加利亚	100	BGR									BGR	Bulgaria	100	BGR		保加利亚
捷克	203	CZE									CZE	Czechia	203	CZE		捷克
匈牙利	348	HUN									HUN	Hungary	348	HUN		匈牙利
波兰	616	POL									POL	Poland	616	POL		波兰
摩尔多瓦共和国	498	MDA	LLDC								MDA	Republic of Moldova	498	MDA	LLDC	摩尔多瓦共和国
罗马尼亚	642	ROU									ROU	Romania	642	ROU		罗马尼亚
俄罗斯联邦	643	RUS									RUS	Russian Federation	643	RUS		俄罗斯联邦
斯洛伐克	703	SVK									SVK	Slovakia	703	SVK		斯洛伐克
乌克兰	804	UKR									UKR	Ukraine	804	UKR		乌克兰
+ 北欧	154											+ Northern Europe	154			+ 北欧
奥兰群岛	248	ALA									ALA	Åland Islands	248	ALA		奥兰群岛
+ 海峡群岛	830											+ Channel Islands	830			+ 海峡群岛
根西	831	GGY									GGY	Guernsey	831	GGY		根西
泽西	832	JEY									JEY	Jersey	832	JEY		泽西
萨克	680											Sark	680			萨克
丹麦	208	DNK									DNK	Denmark	208	DNK		丹麦
爱沙尼亚	233	EST									EST	Estonia	233	EST		爱沙尼亚
法罗群岛	234	FRO									FRO	Faroe Islands	234	FRO		法罗群岛
芬兰	246	FIN									FIN	Finland	246	FIN		芬兰
冰岛	352	ISL									ISL	Iceland	352	ISL		冰岛
爱尔兰	372	IRL									IRL	Ireland	372	IRL		爱尔兰
马恩岛	833	IMN									IMN	Isle of Man	833	IMN		马恩岛
拉脱维亚	428	LVA									LVA	Latvia	428	LVA		拉脱维亚
立陶宛	440	LTU									LTU	Lithuania	440	LTU		立陶宛
挪威	578	NOR									NOR	Norway	578	NOR		挪威
斯瓦尔巴岛和扬马延岛	744	SJM									SJM	Svalbard and Jan Mayen Islands	744	SJM		斯瓦尔巴岛和扬马延岛
瑞典	752	SWE									SWE	Sweden	752	SWE		瑞典
大不列颠及北爱尔兰联合王国	826	GBR									GBR	United Kingdom of Great Britain and Northern Ireland	826	GBR		大不列颠及北爱尔兰联合王国
+ 南欧	39											+ Southern Europe	39			+ 南欧
阿尔巴尼亚	8	ALB									ALB	Albania	8	ALB		阿尔巴尼亚
安道尔	20	AND									AND	Andorra	20	AND		安道尔
波斯尼亚和黑塞哥维那	70	BIH									BIH	Bosnia and Herzegovina	70	BIH		波斯尼亚和黑塞哥维那
克罗地亚	191	HRV									HRV	Croatia	191	HRV		克罗地亚
直布罗陀	292	GIB									GIB	Gibraltar	292	GIB		直布罗陀
希腊	300	GRC									GRC	Greece	300	GRC		希腊
教廷	336	VAT									VAT	Holy See	336	VAT		教廷
意大利	380	ITA									ITA	Italy	380	ITA		意大利
马耳他	470	MLT									MLT	Malta	470	MLT		马耳他
黑山	499	MNE									MNE	Montenegro	499	MNE		黑山
葡萄牙	620	PRT									PRT	Portugal	620	PRT		葡萄牙
圣马力诺	674	SMR									SMR	San Marino	674	SMR		圣马力诺
塞尔维亚	688	SRB									SRB	Serbia	688	SRB		塞尔维亚
斯洛文尼亚	705	SVN									SVN	Slovenia	705	SVN		斯洛文尼亚
西班牙	724	ESP									ESP	Spain	724	ESP		西班牙
前南斯拉夫的马其顿共和国	807	MKD	LLDC								MKD	The former Yugoslav Republic of Macedonia	807	MKD	LLDC	前南斯拉夫的马其顿共和国
+ 西欧	155											+ Western Europe	155			+ 西欧
奥地利	40	AUT									AUT	Austria	40	AUT		奥地利
比利时	56	BEL									BEL	Belgium	56	BEL		比利时
法国	250	FRA									FRA	France	250	FRA		法国
德国	276	DEU									DEU	Germany	276	DEU		德国
列支敦士登	438	LIE									LIE	Liechtenstein	438	LIE		列支敦士登
卢森堡	442	LUX									LUX	Luxembourg	442	LUX		卢森堡
摩纳哥	492	MCO									MCO	Monaco	492	MCO		摩纳哥
荷兰	528	NLD									NLD	Netherlands	528	NLD		荷兰
瑞士	756	CHE									CHE	Switzerland	756	CHE		瑞士
+ 大洋洲	9											+ Oceania	9			+ 大洋洲
+ 澳大利亚和新西兰	53											+ Australia and New Zealand	53			+ 澳大利亚和新西兰
澳大利亚	36	AUS									AUS	Australia	36	AUS		澳大利亚
圣诞岛	162	CXR									CXR	Christmas Island	162	CXR		圣诞岛
科科斯(基林)群岛	166	CCK									CCK	Cocos (Keeling) Islands	166	CCK		科科斯(基林)群岛
赫德岛和麦克唐纳岛	334	HMD									HMD	Heard Island and McDonald Islands	334	HMD		赫德岛和麦克唐纳岛
新西兰	554	NZL									NZL	New Zealand	554	NZL		新西兰
诺福克岛	574	NFK									NFK	Norfolk Island	574	NFK		诺福克岛
+ 美拉尼西亚	54											+ Melanesia	54			+ 美拉尼西亚
斐济	242	FJI	SIDS								FJI	Fiji	242	FJI	SIDS	斐济
新喀里多尼亚	540	NCL	SIDS								NCL	New Caledonia	540	NCL	SIDS	新喀里多尼亚
巴布亚新几内亚	598	PNG	SIDS								PNG	Papua New Guinea	598	PNG	SIDS	巴布亚新几内亚
所罗门群岛	90	SLB	LDC SIDS								SLB	Solomon Islands	90	SLB	LDC SIDS	所罗门群岛
瓦努阿图	548	VUT	LDC SIDS								VUT	Vanuatu	548	VUT	LDC SIDS	瓦努阿图
+ 密克罗尼西亚	57											+ Micronesia	57			+ 密克罗尼西亚
关岛	316	GUM	SIDS								GUM	Guam	316	GUM	SIDS	关岛
基里巴斯	296	KIR	LDC SIDS								KIR	Kiribati	296	KIR	LDC SIDS	基里巴斯
马绍尔群岛	584	MHL	SIDS								MHL	Marshall Islands	584	MHL	SIDS	马绍尔群岛
密克罗尼西亚(联邦)	583	FSM	SIDS								FSM	Micronesia (Federated States of)	583	FSM	SIDS	密克罗尼西亚(联邦)
瑙鲁	520	NRU	SIDS								NRU	Nauru	520	NRU	SIDS	瑙鲁
北马里亚纳群岛	580	MNP	SIDS								MNP	Northern Mariana Islands	580	MNP	SIDS	北马里亚纳群岛
帕劳	585	PLW	SIDS								PLW	Palau	585	PLW	SIDS	帕劳
美国本土外小岛屿	581	UMI									UMI	United States Minor Outlying Islands	581	UMI		美国本土外小岛屿
+ 波利尼西亚	61											+ Polynesia	61			+ 波利尼西亚
美属萨摩亚	16	ASM	SIDS								ASM	American Samoa	16	ASM	SIDS	美属萨摩亚
库克群岛	184	COK	SIDS								COK	Cook Islands	184	COK	SIDS	库克群岛
法属波利尼西亚	258	PYF	SIDS								PYF	French Polynesia	258	PYF	SIDS	法属波利尼西亚
纽埃	570	NIU	SIDS								NIU	Niue	570	NIU	SIDS	纽埃
皮特凯恩	612	PCN									PCN	Pitcairn	612	PCN		皮特凯恩
萨摩亚	882	WSM	SIDS								WSM	Samoa	882	WSM	SIDS	萨摩亚
托克劳	772	TKL									TKL	Tokelau	772	TKL		托克劳
汤加	776	TON	SIDS								TON	Tonga	776	TON	SIDS	汤加
图瓦卢	798	TUV	LDC SIDS								TUV	Tuvalu	798	TUV	LDC SIDS	图瓦卢
瓦利斯群岛和富图纳群岛	876	WLF									WLF	Wallis and Futuna Islands	876	WLF		瓦利斯群岛和富图纳群岛

## Sheet: 统计
计数项:时间(year)	列标签
行标签	阿尔巴尼亚	阿富汗	阿根廷	阿拉伯联合酋长国	埃及	埃塞俄比亚	爱尔兰	奥地利	澳大利亚	巴布亚新几内亚	巴基斯坦	巴西	白俄罗斯	保加利亚	比利时	冰岛	波黑	波兰	玻利维亚	布基纳法索	布隆迪	朝鲜	丹麦	德国	多哥	俄罗斯	厄瓜多尔	法国	菲律宾	斐济	芬兰	佛得角	冈比亚	刚果（布）	哥伦比亚	哥斯达黎加	格鲁吉亚	古巴	圭亚那	哈萨克斯坦	韩国	荷兰	黑山	吉尔吉斯斯坦	加拿大	柬埔寨	捷克	津巴布韦	喀麦隆
北京	1		2		1	1	1	1	2		1	1	1		1								2	2		1		3	1		1					1		1		1	4	1			1	1	1
成都			1				1	1	2		1		1		2			1					1	1		1		2													2	1			1
大连																								2		1		1						1								1
福州			1						2			1			1			1								1			1										1							1
广州			1						1			1						1						1		2	1	1	1		1					1					1				1			1
哈尔滨								1	1			1	2										1	1		7		1	1		1										1				1
杭州			1									1												1		1		1	1	1	1										3
合肥									1												1		1	1		1															1					1
济南						1			1	1		1	1	1										1		1		1			1	1					1				1				1
昆明									1										1					1				1			1															1	1
南京									1				1											1											1						1	1			1	1
南宁								1	1			1																1	1				1								1				1	1
宁波												1						1						1				1													1
青岛									1			1												1		1		2													1	1
厦门									1															1				1	1												1	1			1
上海			1	1	1		1	1	1		1	1	1	1	1			2				1	1	3		1	1	3	1		2							1			4	1	1		2	1	1
深圳					1				1				1	1	1			1						1	1	1		1													1	1		1		1
沈阳			1															1						1		3			1												3								1
苏州					1				2			1			1			1					1	3				2						1							3	1			1
太原									1															1		2		1													1								1
天津									1			2		1			1	1					1	1				3													1	1
乌鲁木齐		1							1		2															1											1			1	1			2
武汉								1								1								1		2		2													1	1		1	1
西安			1						1		1	1												2			1	1													2	1	1	1	1
长春									1				1	1								1	1	1		2		1													1				1
长沙									1						1																			1							1
郑州												1	1	1						1				1		1		1													2				1
重庆			2		1			1	1			1	2	1	1									1		2		2			1								1		2				2	1
(空白)
总计	1	1	11	1	5	2	3	7	26	1	6	16	12	7	9	1	1	10	1	1	1	2	9	31	1	32	3	33	9	1	9	1	1	3	1	2	2	2	2	2	41	12	2	5	17	9	3	1	2
[truncated: 69 more columns]

## Sheet: 分析
北京	73	53	1.37736		阿尔巴尼亚	阿尔巴尼亚	阿尔巴尼亚
成都	36	30	1.2		阿富汗	#N/A	阿根廷
大连	11	8	1.375		阿根廷	阿根廷	阿拉伯联合酋长国
福州	17	14	1.21429		阿拉伯联合酋长国	阿拉伯联合酋长国	埃及
广州	36	33	1.09091		埃及	埃及	埃塞俄比亚
哈尔滨	36	27	1.33333		埃塞俄比亚	埃塞俄比亚	爱尔兰
杭州	32	26	1.23077		爱尔兰	爱尔兰	奥地利
合肥	12	12	1		奥地利	奥地利	澳大利亚
济南	27	26	1.03846		澳大利亚	澳大利亚	巴布亚新几内亚
昆明	24	21	1.14286		巴布亚新几内亚	巴布亚新几内亚	巴基斯坦
南京	23	23	1		巴基斯坦	巴基斯坦	巴西
南宁	19	19	1		巴西	巴西	白俄罗斯
宁波	11	11	1		白俄罗斯	白俄罗斯	保加利亚
青岛	27	24	1.125		保加利亚	保加利亚	比利时
厦门	20	19	1.05263		比利时	比利时	冰岛
上海	86	60	1.43333		冰岛	冰岛	波黑
深圳	23	23	1		波黑	波黑	波兰
沈阳	18	13	1.38462		波兰	波兰	玻利维亚
苏州	37	24	1.54167		玻利维亚	玻利维亚	布隆迪
太原	12	11	1.09091		布基纳法索	#N/A	朝鲜
天津	28	21	1.33333		布隆迪	布隆迪	丹麦
乌鲁木齐	16	13	1.23077		朝鲜	朝鲜	德国
武汉	28	25	1.12		丹麦	丹麦	多哥
西安	34	28	1.21429		德国	德国	俄罗斯
长春	20	19	1.05263		多哥	多哥	厄瓜多尔
长沙	12	9	1.33333		俄罗斯	俄罗斯	法国
郑州	16	15	1.06667		厄瓜多尔	厄瓜多尔	菲律宾
重庆	46	32	1.4375		法国	法国	斐济
					菲律宾	菲律宾	芬兰
					斐济	斐济	佛得角
					芬兰	芬兰	冈比亚
					佛得角	佛得角	刚果（布）
					冈比亚	冈比亚	哥伦比亚
					刚果（布）	刚果（布）	哥斯达黎加
					哥伦比亚	哥伦比亚	格鲁吉亚
					哥斯达黎加	哥斯达黎加	古巴
					格鲁吉亚	格鲁吉亚	圭亚那
					古巴	古巴	哈萨克斯坦
					圭亚那	圭亚那	韩国
					哈萨克斯坦	哈萨克斯坦	荷兰
					韩国	韩国	黑山
					荷兰	荷兰	吉尔吉斯斯坦
					黑山	黑山	加拿大
					吉尔吉斯斯坦	吉尔吉斯斯坦	柬埔寨
					加拿大	加拿大	捷克
					柬埔寨	柬埔寨	津巴布韦
					捷克	捷克	喀麦隆
					津巴布韦	津巴布韦	卡塔尔
					喀麦隆	喀麦隆	科特迪瓦
					卡塔尔	卡塔尔	克罗地亚
					科特迪瓦	科特迪瓦	肯尼亚
					克罗地亚	克罗地亚	拉脱维亚
					肯尼亚	肯尼亚	老挝
					拉脱维亚	拉脱维亚	立陶宛
					老挝	老挝	罗马尼亚
					立陶宛	立陶宛	马达加斯加
					罗马尼亚	罗马尼亚	马尔代夫
					马达加斯加	马达加斯加	马耳他
					马尔代夫	马尔代夫	马来西亚
					马耳他	马耳他	毛里求斯
					马来西亚	马来西亚	美国
					毛里求斯	毛里求斯	蒙古
					毛里塔尼亚	#N/A	孟加拉国
					美国	美国	秘鲁
					蒙古	蒙古	缅甸
					孟加拉国	孟加拉国	摩洛哥
					秘鲁	秘鲁	莫桑比克
					缅甸	缅甸	墨西哥
					摩洛哥	摩洛哥	纳米比亚
					莫桑比克	莫桑比克	南非
					墨西哥	墨西哥	尼泊尔
					纳米比亚	纳米比亚	挪威
					南非	南非	葡萄牙
					尼泊尔	尼泊尔	日本
					挪威	挪威	瑞典
					葡萄牙	葡萄牙	瑞士
					日本	日本	萨摩亚
					瑞典	瑞典	塞尔维亚
					瑞士	瑞士	塞拉利昂
					萨摩亚	萨摩亚	塞浦路斯
					塞尔维亚	塞尔维亚	斯里兰卡
					塞拉利昂	塞拉利昂	斯洛伐克
					塞浦路斯	塞浦路斯	斯洛文尼亚
					斯里兰卡	斯里兰卡	苏丹
					斯洛伐克	斯洛伐克	苏里南
					斯洛文尼亚	斯洛文尼亚	塔吉克斯坦
					苏丹	苏丹	泰国
					苏里南	苏里南	土耳其
					塔吉克斯坦	塔吉克斯坦	土库曼斯坦
					泰国	泰国	瓦努阿图
					土耳其	土耳其	文莱
					土库曼斯坦	土库曼斯坦	乌干达
					瓦努阿图	瓦努阿图	乌克兰
					文莱	文莱	乌拉圭
					乌干达	乌干达	乌兹别克斯坦
					乌克兰	乌克兰	西班牙
					乌拉圭	乌拉圭	希腊
					乌兹别克斯坦	乌兹别克斯坦	新加坡
					西班牙	西班牙	新西兰
					希腊	希腊	匈牙利
					新加坡	新加坡	牙买加
					新西兰	新西兰	亚美尼亚
					匈牙利	匈牙利	也门
					牙买加	牙买加	伊朗
					亚美尼亚	亚美尼亚	以色列
					也门	也门	意大利
					伊朗	伊朗	印度
					以色列	以色列	印度尼西亚
					意大利	意大利	英国
					印度	印度	约旦
					印度尼西亚	印度尼西亚	越南
					印尼	#N/A	智利
					英国	英国
					约旦	约旦
					越南	越南
					智利	智利
