# Supplementary material for: Distinctive transnational city-to-city partnerships, decentralization, and local governance of China as a Global East Country
Source: PLoS One. 2023 Jul 21;18(7):e0288001. doi: 10.1371/journal.pone.0288001 (PMC10361467; doi:10.1371/journal.pone.0288001)
Supplement: S2 Dataset — (ZIP) [file pone.0288001.s002.zip]

Archive with 10 entries (9 files):
- S2 Dataset. List of city-to-city partnerships at different stages/
- S2 Dataset. List of city-to-city partnerships at different stages/City-to-city partnerships of 28 Chinese world cities from 1973 to 1977.xlsx
- S2 Dataset. List of city-to-city partnerships at different stages/City-to-city partnerships of 28 Chinese world cities from 1978 to 1982.xlsx
- S2 Dataset. List of city-to-city partnerships at different stages/City-to-city partnerships of 28 Chinese world cities from 1983 to 1987.xlsx
- S2 Dataset. List of city-to-city partnerships at different stages/City-to-city partnerships of 28 Chinese world cities from 1988 to 1992.xlsx
- S2 Dataset. List of city-to-city partnerships at different stages/City-to-city partnerships of 28 Chinese world cities from 1993 to 1997.xlsx
- S2 Dataset. List of city-to-city partnerships at different stages/City-to-city partnerships of 28 Chinese world cities from 1998 to 2002.xlsx
- S2 Dataset. List of city-to-city partnerships at different stages/City-to-city partnerships of 28 Chinese world cities from 2003 to 2007.xlsx
- S2 Dataset. List of city-to-city partnerships at different stages/City-to-city partnerships of 28 Chinese world cities from 2008 to 2012.xlsx
- S2 Dataset. List of city-to-city partnerships at different stages/City-to-city partnerships of 28 Chinese world cities from 2013 to 2019.xlsx
