# Supplementary material for: Distinctive transnational city-to-city partnerships, decentralization, and local governance of China as a Global East Country
Source: PLoS One. 2023 Jul 21;18(7):e0288001. doi: 10.1371/journal.pone.0288001 (PMC10361467; doi:10.1371/journal.pone.0288001)
Supplement: S2 Dataset — (ZIP) [file pone.0288001.s002.zip › S2 Dataset. List of city-to-city partnerships at different stages/City-to-city partnerships of 28 Chinese world cities from 1973 to 1977.xlsx]

## Sheet: Sheet1
No.	chinese world city	城市	Rank	Chi-lng-X	Chi-lat-Y	foreign world city	state	for-lng-X	for-lat-Y	year
9	Shanghai	上海	Alpha+	121.459	31.2301	横滨市	日本	139.638	35.4437	1973
9	Shanghai	上海	Alpha+	121.459	31.2301	大阪市	日本	135.502	34.6937	1974
113	Tianjin	天津	Beta-	117.201	39.0842	神户市	日本	135.196	34.6901	1973
209	Xi,An	西安	Gamma-	108.94	34.3416	奈良市	日本	135.805	34.6851	1974
209	Xi,An	西安	Gamma-	108.94	34.3416	京都市	日本	135.768	35.0116	1974
