# Supplementary material for: Distinctive transnational city-to-city partnerships, decentralization, and local governance of China as a Global East Country
Source: PLoS One. 2023 Jul 21;18(7):e0288001. doi: 10.1371/journal.pone.0288001 (PMC10361467; doi:10.1371/journal.pone.0288001)
Supplement: S2 Dataset — (ZIP) [file pone.0288001.s002.zip › S2 Dataset. List of city-to-city partnerships at different stages/City-to-city partnerships of 28 Chinese world cities from 1978 to 1982.xlsx]

## Sheet: Sheet1
No.	chinese world city	城市	Rank	Chi-lng-X	Chi-lat-Y	foreign world city	state	for-lng-X	for-lat-Y	year
6	Beijing	北京	Alpha+	116.385	39.9023	东京都	日本	139.692	35.6895	1979
6	Beijing	北京	Alpha+	116.385	39.9023	纽约市	美国	-74.0059	40.7128	1980
6	Beijing	北京	Alpha+	116.385	39.9023	贝尔格莱德市	塞尔维亚	20.4489	44.7866	1980
9	Shanghai	上海	Alpha+	121.459	31.2301	米兰市	意大利	9.18592	45.4654	1979
9	Shanghai	上海	Alpha+	121.459	31.2301	鹿特丹市	荷兰	4.47773	51.9244	1979
9	Shanghai	上海	Alpha+	121.459	31.2301	旧金山市	美国	-122.419	37.7749	1980
9	Shanghai	上海	Alpha+	121.459	31.2301	萨格勒布市	克罗地亚	15.9819	45.815	1980
9	Shanghai	上海	Alpha+	121.459	31.2301	大阪府	日本	135.52	34.6863	1980
9	Shanghai	上海	Alpha+	121.459	31.2301	咸兴市	朝鲜	127.612	39.9838	1982
40	Guangzhou	广州	Alpha-	113.256	23.1346	福冈市	日本	130.402	33.5904	1979
40	Guangzhou	广州	Alpha-	113.256	23.1346	洛杉矶市	美国	-118.244	34.0522	1981
40	Guangzhou	广州	Alpha-	113.256	23.1346	马尼拉市	菲律宾	120.984	14.5995	1982
100	Chengdu	成都	Beta-	104.067	30.5728	蒙彼利埃市	法国	3.87672	43.6108	1981
100	Chengdu	成都	Beta-	104.067	30.5728	卢布尔雅那市	斯洛文尼亚	14.5058	46.0569	1981
113	Tianjin	天津	Beta-	117.201	39.0842	费城	美国	-75.1652	39.9526	1980
113	Tianjin	天津	Beta-	117.201	39.0842	墨尔本市	澳大利亚	144.963	-37.8136	1980
113	Tianjin	天津	Beta-	117.201	39.0842	四日市	日本	136.624	34.9652	1980
113	Tianjin	天津	Beta-	117.201	39.0842	萨拉热窝市	波黑	18.4131	43.8563	1981
139	Nanjing	南京	Gamma+	118.779	32.0517	名古屋市	日本	136.906	35.1814	1978
139	Nanjing	南京	Gamma+	118.779	32.0517	圣路易斯市	美国	-90.1994	38.627	1979
139	Nanjing	南京	Gamma+	118.779	32.0517	佛罗伦萨市	意大利	11.2558	43.7696	1980
140	Hangzhou	杭州	Gamma+	120.155	30.2741	岐阜市	日本	136.761	35.4233	1979
140	Hangzhou	杭州	Gamma+	120.155	30.2741	波士顿市	美国	-71.0589	42.3601	1982
140	Hangzhou	杭州	Gamma+	120.155	30.2741	碧瑶市	菲律宾	120.596	16.4023	1982
143	Qingdao	青岛	Gamma+	120.383	36.0671	下关市	日本	130.941	33.9578	1979
160	Dalian	大连	Gamma	121.615	38.914	北九州市	日本	130.875	33.8834	1979
160	Dalian	大连	Gamma	121.615	38.914	奥克兰市	美国	-122.271	37.8044	1982
160	Dalian	大连	Gamma	121.615	38.914	舞鹤市	日本	135.386	35.4748	1982
163	Chongqing	重庆	Gamma	106.552	29.563	图卢兹市	法国	1.44421	43.6047	1982
190	Wuhan	武汉	Gamma-	114.305	30.5931	大分市	日本	131.609	33.2396	1979
190	Wuhan	武汉	Gamma-	114.305	30.5931	匹兹堡市	美国	-79.9959	40.4406	1982
190	Wuhan	武汉	Gamma-	114.305	30.5931	杜伊斯堡市	德国	6.76233	51.4344	1982
198	Suzhou	苏州	Gamma-	120.585	31.299	威尼斯市	意大利	12.3155	45.4408	1980
198	Suzhou	苏州	Gamma-	120.585	31.299	维多利亚市	加拿大	-123.366	48.4284	1980
198	Suzhou	苏州	Gamma-	120.585	31.299	池田市	日本	135.428	34.8217	1981
198	Suzhou	苏州	Gamma-	120.585	31.299	金泽市	日本	136.656	36.5613	1981
201	Changsha	长沙	Gamma-	112.939	28.2282	布拉柴维尔市	刚果（布）	15.2429	-4.26336	1982
201	Changsha	长沙	Gamma-	112.939	28.2282	鹿儿岛市	日本	130.557	31.5966	1982
213	Shenyang	沈阳	Gamma-	123.431	41.8057	札幌市	日本	141.354	43.0621	1980
213	Shenyang	沈阳	Gamma-	123.431	41.8057	川崎市	日本	139.702	35.5298	1981
257	Kunming	昆明	Sufficiency	102.833	24.8801	藤泽市	日本	139.49	35.3392	1981
257	Kunming	昆明	Sufficiency	102.833	24.8801	苏黎世市	瑞士	8.54169	47.3769	1982
267	Fuzhou	福州	Sufficiency	119.296	26.0745	长崎市	日本	129.878	32.7503	1980
267	Fuzhou	福州	Sufficiency	119.296	26.0745	那霸市	日本	127.679	26.2123	1981
305	Changchun	长春	Sufficiency	125.324	43.8171	仙台市	日本	140.869	38.2682	1980
305	Changchun	长春	Sufficiency	125.324	43.8171	诺维萨德市	塞尔维亚	19.8335	45.2671	1981
311	Hefei	合肥	Sufficiency	117.227	31.8206	久留米市	日本	130.508	33.3193	1980
332	Zhengzhou	郑州	Sufficiency	113.625	34.7466	埼玉市	日本	139.645	35.8617	1981
340	Harbin	哈尔滨	Sufficiency	126.535	45.803	新泻市	日本	139.036	37.9162	1979
