# Supplementary material for: Distinctive transnational city-to-city partnerships, decentralization, and local governance of China as a Global East Country
Source: PLoS One. 2023 Jul 21;18(7):e0288001. doi: 10.1371/journal.pone.0288001 (PMC10361467; doi:10.1371/journal.pone.0288001)
Supplement: S2 Dataset — (ZIP) [file pone.0288001.s002.zip › S2 Dataset. List of city-to-city partnerships at different stages/City-to-city partnerships of 28 Chinese world cities from 1983 to 1987.xlsx]

## Sheet: Sheet1
No.	chinese world city	城市	Rank	Chi-lng-X	Chi-lat-Y	foreign world city	state	for-lng-X	for-lat-Y	year
6	Beijing	北京	Alpha+	116.385	39.9023	利马市	秘鲁	-77.0428	-12.0464	1983
6	Beijing	北京	Alpha+	116.385	39.9023	华盛顿市	美国	-77.0369	38.9072	1984
6	Beijing	北京	Alpha+	116.385	39.9023	马德里市	西班牙	-3.70379	40.4168	1985
6	Beijing	北京	Alpha+	116.385	39.9023	里约热内卢市	巴西	-43.1729	-22.9068	1986
6	Beijing	北京	Alpha+	116.385	39.9023	东京都中野区	日本	139.664	35.7074	1986
6	Beijing	北京	Alpha+	116.385	39.9023	巴黎市	法国	2.35222	48.8566	1987
6	Beijing	北京	Alpha+	116.385	39.9023	科隆市	德国	6.96028	50.9375	1987
9	Shanghai	上海	Alpha+	121.459	31.2301	马尼拉市	菲律宾	120.984	14.5995	1983
9	Shanghai	上海	Alpha+	121.459	31.2301	卡拉奇市	巴基斯坦	67.0099	24.8615	1984
9	Shanghai	上海	Alpha+	121.459	31.2301	安特卫普市	比利时	4.40246	51.2194	1984
9	Shanghai	上海	Alpha+	121.459	31.2301	蒙特利尔市	加拿大	-73.5673	45.5017	1985
9	Shanghai	上海	Alpha+	121.459	31.2301	比雷埃夫斯市	希腊	23.647	37.943	1985
9	Shanghai	上海	Alpha+	121.459	31.2301	滨海省	波兰	18.1531	54.2944	1985
9	Shanghai	上海	Alpha+	121.459	31.2301	芝加哥市	美国	-87.6298	41.8781	1985
9	Shanghai	上海	Alpha+	121.459	31.2301	汉堡市	德国	9.99368	53.5511	1986
9	Shanghai	上海	Alpha+	121.459	31.2301	卡萨布兰卡市	摩洛哥	-7.58984	33.5731	1986
9	Shanghai	上海	Alpha+	121.459	31.2301	八尾市	日本	135.601	34.6269	1986
9	Shanghai	上海	Alpha+	121.459	31.2301	马赛市	法国	5.36978	43.2965	1987
9	Shanghai	上海	Alpha+	121.459	31.2301	枚方市	日本	135.651	34.8143	1987
40	Guangzhou	广州	Alpha-	113.256	23.1346	温哥华市	加拿大	-123.121	49.2827	1985
40	Guangzhou	广州	Alpha-	113.256	23.1346	悉尼市	澳大利亚	151.209	-33.8688	1986
40	Guangzhou	广州	Alpha-	113.256	23.1346	巴里市	意大利	16.8719	41.1171	1986
85	Shenzhen	深圳	Beta	114.058	22.5431	休斯敦市	美国	-95.3698	29.7604	1986
100	Chengdu	成都	Beta-	104.067	30.5728	林茨市	奥地利	14.2858	48.3069	1983
100	Chengdu	成都	Beta-	104.067	30.5728	甲府市	日本	138.568	35.6623	1984
100	Chengdu	成都	Beta-	104.067	30.5728	菲尼克斯市	美国	-112.074	33.4484	1987
113	Tianjin	天津	Beta-	117.201	39.0842	北加来海峡大区	法国	2.79373	50.4801	1984
113	Tianjin	天津	Beta-	117.201	39.0842	伦巴第大区	意大利	9.84524	45.4791	1985
113	Tianjin	天津	Beta-	117.201	39.0842	格罗宁根市	荷兰	6.5665	53.2194	1985
113	Tianjin	天津	Beta-	117.201	39.0842	千叶市	日本	140.106	35.6073	1986
139	Nanjing	南京	Gamma+	118.779	32.0517	艾恩德霍芬市	荷兰	5.46972	51.4416	1985
143	Qingdao	青岛	Gamma+	120.383	36.0671	长滩市	美国	-118.194	33.7701	1985
143	Qingdao	青岛	Gamma+	120.383	36.0671	阿卡普尔科市	墨西哥	-99.8237	16.8531	1985
160	Dalian	大连	Gamma	121.615	38.914	不来梅州	德国	8.75848	53.1334	1985
160	Dalian	大连	Gamma	121.615	38.914	勒阿弗尔市	法国	0.107929	49.4944	1985
160	Dalian	大连	Gamma	121.615	38.914	七尾市	日本	136.968	37.0431	1986
160	Dalian	大连	Gamma	121.615	38.914	格拉斯哥市	英国	-4.25137	55.8642	1987
163	Chongqing	重庆	Gamma	106.552	29.563	西雅图市	美国	-122.332	47.6062	1983
163	Chongqing	重庆	Gamma	106.552	29.563	多伦多市	加拿大	-79.3832	43.6532	1986
163	Chongqing	重庆	Gamma	106.552	29.563	广岛市	日本	132.455	34.3852	1986
171	Xiamen	厦门	Gamma	118.089	24.4798	加的夫市	英国	-3.17909	51.4816	1983
171	Xiamen	厦门	Gamma	118.089	24.4798	佐世保市	日本	129.715	33.1799	1983
171	Xiamen	厦门	Gamma	118.089	24.4798	宿务市	菲律宾	123.885	10.3157	1984
171	Xiamen	厦门	Gamma	118.089	24.4798	巴尔的摩市	美国	-76.6122	39.2904	1985
171	Xiamen	厦门	Gamma	118.089	24.4798	惠灵顿市	新西兰	174.776	-41.2865	1987
190	Wuhan	武汉	Gamma-	114.305	30.5931	曼彻斯特市	英国	-2.24263	53.4808	1986
190	Wuhan	武汉	Gamma-	114.305	30.5931	加拉茨市	罗马尼亚	28.008	45.4353	1987
209	Xi,An	西安	Gamma-	108.94	34.3416	爱丁堡市	英国	-3.18827	55.9533	1985
209	Xi,An	西安	Gamma-	108.94	34.3416	波城市	法国	-0.370797	43.2951	1986
213	Shenyang	沈阳	Gamma-	123.431	41.8057	杜塞尔多夫市	德国	6.77346	51.2277	1984
213	Shenyang	沈阳	Gamma-	123.431	41.8057	都灵市	意大利	7.68686	45.0703	1985
213	Shenyang	沈阳	Gamma-	123.431	41.8057	芝加哥市	美国	-87.6298	41.8781	1985
221	Jinan	济南	High sufficiency	117.12	36.6512	和歌山市	日本	135.171	34.2305	1983
221	Jinan	济南	High sufficiency	117.12	36.6512	考文垂市	英国	-1.51969	52.4068	1983
221	Jinan	济南	High sufficiency	117.12	36.6512	萨克拉门托市	美国	-121.494	38.5816	1985
221	Jinan	济南	High sufficiency	117.12	36.6512	山口市	日本	131.474	34.1785	1985
221	Jinan	济南	High sufficiency	117.12	36.6512	里贾纳市	加拿大	-104.619	50.4452	1987
257	Kunming	昆明	Sufficiency	102.833	24.8801	舍夫沙万市	摩洛哥	-5.26322	35.1612	1985
257	Kunming	昆明	Sufficiency	102.833	24.8801	丹佛市	美国	-104.99	39.7392	1986
294	Taiyuan	太原	Sufficiency	112.549	37.8706	纽卡斯尔市	英国	-1.61778	54.9783	1985
294	Taiyuan	太原	Sufficiency	112.549	37.8706	姬路市	日本	134.685	34.8151	1987
305	Changchun	长春	Sufficiency	125.324	43.8171	伯明翰市	英国	-1.8904	52.4862	1983
311	Hefei	合肥	Sufficiency	117.227	31.8206	弗里敦市	塞拉利昂	-13.2317	8.46568	1984
311	Hefei	合肥	Sufficiency	117.227	31.8206	布琼布拉市	布隆迪	29.3599	-3.36138	1986
321	Ningbo	宁波	Sufficiency	121.544	29.8683	长冈京市	日本	135.696	34.9268	1983
321	Ningbo	宁波	Sufficiency	121.544	29.8683	亚琛市	德国	6.08389	50.7753	1986
333	Nanning	南宁	Sufficiency	108.323	22.8026	班珠尔市	冈比亚	-16.579	13.4549	1987
340	Harbin	哈尔滨	Sufficiency	126.535	45.803	奥胡斯市	丹麦	10.2039	56.1629	1984
340	Harbin	哈尔滨	Sufficiency	126.535	45.803	埃德蒙顿市	加拿大	-113.491	53.5444	1985
349	Urumqi	乌鲁木齐	Sufficiency	87.6168	43.8256	白沙瓦市	巴基斯坦	71.6199	33.9437	1985
