# Supplementary material for: Distinctive transnational city-to-city partnerships, decentralization, and local governance of China as a Global East Country
Source: PLoS One. 2023 Jul 21;18(7):e0288001. doi: 10.1371/journal.pone.0288001 (PMC10361467; doi:10.1371/journal.pone.0288001)
Supplement: S2 Dataset — (ZIP) [file pone.0288001.s002.zip › S2 Dataset. List of city-to-city partnerships at different stages/City-to-city partnerships of 28 Chinese world cities from 1988 to 1992.xlsx]

## Sheet: Sheet1
No.	chinese world city	城市	Rank	Chi-lng-X	Chi-lat-Y	foreign world city	state	for-lng-X	for-lat-Y	year
6	Beijing	北京	Alpha+	116.385	39.9023	安卡拉市	土耳其	32.8597	39.9334	1990
6	Beijing	北京	Alpha+	116.385	39.9023	开罗市	埃及	31.2357	30.0444	1990
6	Beijing	北京	Alpha+	116.385	39.9023	雅加达特区	印度尼西亚	106.847	-6.25741	1992
6	Beijing	北京	Alpha+	116.385	39.9023	伊斯兰堡市	巴基斯坦	73.0931	33.7294	1992
6	Beijing	北京	Alpha+	116.385	39.9023	东京都葛饰区	日本	139.847	35.7436	1992
9	Shanghai	上海	Alpha+	121.459	31.2301	圣保罗市	巴西	-46.6333	-23.5505	1988
9	Shanghai	上海	Alpha+	121.459	31.2301	圣彼得堡市	俄罗斯	30.3351	59.9343	1988
9	Shanghai	上海	Alpha+	121.459	31.2301	昆士兰州	澳大利亚	142.703	-20.9176	1989
9	Shanghai	上海	Alpha+	121.459	31.2301	伊斯坦布尔市	土耳其	28.9784	41.0082	1989
9	Shanghai	上海	Alpha+	121.459	31.2301	亚历山大市	埃及	29.9187	31.2001	1992
40	Guangzhou	广州	Alpha-	113.256	23.1346	里昂市	法国	4.83566	45.764	1988
40	Guangzhou	广州	Alpha-	113.256	23.1346	法兰克福市	德国	8.68213	50.1109	1988
40	Guangzhou	广州	Alpha-	113.256	23.1346	奥克兰市	新西兰	174.763	-36.8485	1989
85	Shenzhen	深圳	Beta	114.058	22.5431	布雷西亚市	意大利	10.2118	45.5416	1991
85	Shenzhen	深圳	Beta	114.058	22.5431	布里斯班市	澳大利亚	153.025	-27.4698	1992
100	Chengdu	成都	Beta-	104.067	30.5728	温尼伯市	加拿大	-97.1384	49.8951	1988
113	Tianjin	天津	Beta-	117.201	39.0842	普洛夫迪夫大区	保加利亚	24.7454	42.1353	1989
113	Tianjin	天津	Beta-	117.201	39.0842	伊兹密尔市	土耳其	27.1428	38.4237	1991
113	Tianjin	天津	Beta-	117.201	39.0842	阿比让市	科特迪瓦	-4.00826	5.35995	1992
113	Tianjin	天津	Beta-	117.201	39.0842	乌兰巴托市	蒙古	106.906	47.8864	1992
139	Nanjing	南京	Gamma+	118.779	32.0517	莱比锡市	德国	12.3731	51.3397	1988
139	Nanjing	南京	Gamma+	118.779	32.0517	墨西卡利市	墨西哥	-115.452	32.6245	1991
139	Nanjing	南京	Gamma+	118.779	32.0517	利马索尔市	塞浦路斯	33.0226	34.7071	1992
140	Hangzhou	杭州	Gamma+	120.155	30.2741	利兹市	英国	-1.54908	53.8008	1988
140	Hangzhou	杭州	Gamma+	120.155	30.2741	福井市	日本	136.219	36.0641	1989
160	Dalian	大连	Gamma	121.615	38.914	罗斯托克市	德国	12.0991	54.0924	1988
160	Dalian	大连	Gamma	121.615	38.914	符拉迪沃斯托克市	俄罗斯	131.887	43.1198	1992
163	Chongqing	重庆	Gamma	106.552	29.563	热尔省	法国	0.450237	43.6366	1988
190	Wuhan	武汉	Gamma-	114.305	30.5931	基辅市	乌克兰	30.5234	50.4501	1990
198	Suzhou	苏州	Gamma-	120.585	31.299	波特兰市	美国	-122.676	45.5231	1988
201	Changsha	长沙	Gamma-	112.939	28.2282	圣保罗市	美国	-46.6333	-23.5505	1988
209	Xi,An	西安	Gamma-	108.94	34.3416	堪萨斯城	美国	-94.5786	39.0997	1989
209	Xi,An	西安	Gamma-	108.94	34.3416	伊斯法罕市	伊朗	51.668	32.6546	1989
209	Xi,An	西安	Gamma-	108.94	34.3416	多特蒙德市	德国	7.4653	51.5136	1991
209	Xi,An	西安	Gamma-	108.94	34.3416	拉合尔市	巴基斯坦	74.3572	31.5546	1992
213	Shenyang	沈阳	Gamma-	123.431	41.8057	伊尔库茨克市	俄罗斯	104.305	52.287	1992
221	Jinan	济南	High sufficiency	117.12	36.6512	莫尔斯比港	巴布亚新几内亚	147.151	-9.47801	1988
257	Kunming	昆明	Sufficiency	102.833	24.8801	瓦加瓦加市	澳大利亚	147.36	-35.1082	1988
267	Fuzhou	福州	Sufficiency	119.296	26.0745	锡拉丘兹市	美国	-76.1474	43.0481	1991
305	Changchun	长春	Sufficiency	125.324	43.8171	明斯克市	白俄罗斯	27.5615	53.9045	1992
305	Changchun	长春	Sufficiency	125.324	43.8171	温莎市	加拿大	-83.0364	42.3149	1992
305	Changchun	长春	Sufficiency	125.324	43.8171	日利纳市	斯洛伐克	18.7408	49.2194	1992
311	Hefei	合肥	Sufficiency	117.227	31.8206	哥伦布市（俄亥俄州）	美国	-82.9988	39.9612	1988
311	Hefei	合肥	Sufficiency	117.227	31.8206	奥尔堡市	丹麦	9.92175	57.0488	1989
321	Ningbo	宁波	Sufficiency	121.544	29.8683	威尔明顿市	美国	-75.5398	39.7391	1988
321	Ningbo	宁波	Sufficiency	121.544	29.8683	鲁昂市	法国	1.09997	49.4432	1990
340	Harbin	哈尔滨	Sufficiency	126.535	45.803	斯维尔德洛夫斯克州	俄罗斯	61.9316	59.0077	1991
