# Supplementary material for: Distinctive transnational city-to-city partnerships, decentralization, and local governance of China as a Global East Country
Source: PLoS One. 2023 Jul 21;18(7):e0288001. doi: 10.1371/journal.pone.0288001 (PMC10361467; doi:10.1371/journal.pone.0288001)
Supplement: S2 Dataset — (ZIP) [file pone.0288001.s002.zip › S2 Dataset. List of city-to-city partnerships at different stages/City-to-city partnerships of 28 Chinese world cities from 1993 to 1997.xlsx]

## Sheet: Sheet1
No.	chinese world city	城市	Rank	Chi-lng-X	Chi-lat-Y	foreign world city	state	for-lng-X	for-lat-Y	year
6	Beijing	北京	Alpha+	116.385	39.9023	曼谷市	泰国	100.502	13.7563	1993
6	Beijing	北京	Alpha+	116.385	39.9023	布宜诺斯艾利斯市	阿根廷	-58.3816	-34.6037	1993
6	Beijing	北京	Alpha+	116.385	39.9023	首尔市	韩国	126.978	37.5665	1993
6	Beijing	北京	Alpha+	116.385	39.9023	基辅市	乌克兰	30.5234	50.4501	1993
6	Beijing	北京	Alpha+	116.385	39.9023	柏林市	德国	13.405	52.52	1994
6	Beijing	北京	Alpha+	116.385	39.9023	布鲁塞尔首都大区	比利时	4.35172	50.8503	1994
6	Beijing	北京	Alpha+	116.385	39.9023	河内市	越南	105.834	21.0278	1994
6	Beijing	北京	Alpha+	116.385	39.9023	阿姆斯特丹市	荷兰	4.89517	52.3702	1994
6	Beijing	北京	Alpha+	116.385	39.9023	伊那市	日本	137.954	35.8275	1994
6	Beijing	北京	Alpha+	116.385	39.9023	莫斯科市	俄罗斯	37.6173	55.7558	1995
6	Beijing	北京	Alpha+	116.385	39.9023	巴黎市	法国	2.35222	48.8566	1997
6	Beijing	北京	Alpha+	116.385	39.9023	东京都新宿区	日本	139.704	35.6938	1997
9	Shanghai	上海	Alpha+	121.459	31.2301	海法市	以色列	34.9896	32.794	1993
9	Shanghai	上海	Alpha+	121.459	31.2301	釜山市	韩国	129.076	35.1796	1993
9	Shanghai	上海	Alpha+	121.459	31.2301	胡志明市	越南	106.63	10.8231	1994
9	Shanghai	上海	Alpha+	121.459	31.2301	维拉港市	瓦努阿图	168.327	-17.7333	1994
9	Shanghai	上海	Alpha+	121.459	31.2301	达尼丁市	新西兰	170.503	-45.8788	1994
9	Shanghai	上海	Alpha+	121.459	31.2301	塔什干市	乌兹别克斯坦	69.2401	41.2995	1994
9	Shanghai	上海	Alpha+	121.459	31.2301	寝屋川市	日本	135.628	34.7661	1994
9	Shanghai	上海	Alpha+	121.459	31.2301	泉佐野市	日本	135.327	34.4068	1994
9	Shanghai	上海	Alpha+	121.459	31.2301	波尔图市	葡萄牙	-8.62911	41.1579	1995
9	Shanghai	上海	Alpha+	121.459	31.2301	亚丁省	也门	44.7944	12.8257	1995
9	Shanghai	上海	Alpha+	121.459	31.2301	温得和克市	纳米比亚	17.0658	-22.5609	1995
9	Shanghai	上海	Alpha+	121.459	31.2301	圣地亚哥市	古巴	-75.8302	20.0169	1996
9	Shanghai	上海	Alpha+	121.459	31.2301	罗萨里奥市	阿根廷	-60.6505	-32.9442	1997
40	Guangzhou	广州	Alpha-	113.256	23.1346	光州市	韩国	126.853	35.1595	1996
40	Guangzhou	广州	Alpha-	113.256	23.1346	林雪平市	瑞典	15.6182	58.3799	1997
85	Shenzhen	深圳	Beta	114.058	22.5431	波兹南市	波兰	16.9252	52.4064	1993
85	Shenzhen	深圳	Beta	114.058	22.5431	维埃纳市	法国	4.87434	45.5256	1994
85	Shenzhen	深圳	Beta	114.058	22.5431	金斯敦市	牙买加	-76.8099	18.0179	1995
85	Shenzhen	深圳	Beta	114.058	22.5431	洛美市	多哥	1.23136	6.1725	1996
85	Shenzhen	深圳	Beta	114.058	22.5431	纽伦堡市	德国	11.0797	49.4254	1997
100	Chengdu	成都	Beta-	104.067	30.5728	马林市	比利时	4.47754	51.0259	1993
113	Tianjin	天津	Beta-	117.201	39.0842	哈尔科夫市	乌克兰	36.2304	49.9935	1993
113	Tianjin	天津	Beta-	117.201	39.0842	延雪平市	瑞典	14.1571	57.7583	1993
113	Tianjin	天津	Beta-	117.201	39.0842	仁川市	韩国	126.705	37.4563	1993
113	Tianjin	天津	Beta-	117.201	39.0842	萨尔州	德国	7.02296	49.3964	1994
113	Tianjin	天津	Beta-	117.201	39.0842	罗兹市	波兰	19.456	51.7592	1994
113	Tianjin	天津	Beta-	117.201	39.0842	里约热内卢州	巴西	-42.7076	-22.3534	1995
113	Tianjin	天津	Beta-	117.201	39.0842	奥兰治县	美国	-117.831	33.7175	1997
113	Tianjin	天津	Beta-	117.201	39.0842	亚马逊州	巴西	-65.8561	-3.41684	1997
139	Nanjing	南京	Gamma+	118.779	32.0517	大田市	韩国	127.385	36.3504	1994
139	Nanjing	南京	Gamma+	118.779	32.0517	伦敦市	加拿大	-81.2453	42.9849	1997
140	Hangzhou	杭州	Gamma+	120.155	30.2741	山梨市	日本	138.687	35.6934	1993
140	Hangzhou	杭州	Gamma+	120.155	30.2741	丽水市	韩国	127.662	34.7604	1994
143	Qingdao	青岛	Gamma+	120.383	36.0671	敖德萨市	乌克兰	30.7233	46.4825	1993
143	Qingdao	青岛	Gamma+	120.383	36.0671	大邱市	韩国	128.601	35.8714	1993
143	Qingdao	青岛	Gamma+	120.383	36.0671	耐斯茨奥纳市	以色列	34.8013	31.9321	1997
143	Qingdao	青岛	Gamma+	120.383	36.0671	维尔森市	荷兰	4.96367	51.7301	1997
163	Chongqing	重庆	Gamma	106.552	29.563	莱斯特市	英国	-1.13976	52.6369	1993
163	Chongqing	重庆	Gamma	106.552	29.563	沃罗涅日市	俄罗斯	39.2089	51.6755	1993
171	Xiamen	厦门	Gamma	118.089	24.4798	槟城市	马来西亚	100.323	5.4163	1993
190	Wuhan	武汉	Gamma-	114.305	30.5931	喀土穆市	苏丹	32.5599	15.5007	1995
190	Wuhan	武汉	Gamma-	114.305	30.5931	杰尔市	匈牙利	17.6504	47.6875	1996
198	Suzhou	苏州	Gamma-	120.585	31.299	布尔关-雅略市	法国	5.27212	45.5971	1993
198	Suzhou	苏州	Gamma-	120.585	31.299	图尔恰县	罗马尼亚	29.0325	45.0451	1995
198	Suzhou	苏州	Gamma-	120.585	31.299	达博市	澳大利亚	148.633	-32.2315	1995
198	Suzhou	苏州	Gamma-	120.585	31.299	全州市	韩国	127.148	35.8242	1996
198	Suzhou	苏州	Gamma-	120.585	31.299	千叶市	日本	140.106	35.6073	1996
198	Suzhou	苏州	Gamma-	120.585	31.299	里加市	拉脱维亚	24.1052	56.9496	1997
201	Changsha	长沙	Gamma-	112.939	28.2282	武吉知马市	新加坡	103.802	1.32941	1994
201	Changsha	长沙	Gamma-	112.939	28.2282	弗里堡市	瑞士	7.16197	46.8065	1994
201	Changsha	长沙	Gamma-	112.939	28.2282	泽西市	美国	-74.0776	40.7282	1995
209	Xi,An	西安	Gamma-	108.94	34.3416	船桥市	日本	139.983	35.6947	1994
209	Xi,An	西安	Gamma-	108.94	34.3416	庆州市	韩国	129.225	35.8562	1994
209	Xi,An	西安	Gamma-	108.94	34.3416	雅西市	罗马尼亚	27.6014	47.1585	1994
209	Xi,An	西安	Gamma-	108.94	34.3416	第聂伯罗彼得罗夫斯克市	乌克兰	35.0462	48.4647	1995
209	Xi,An	西安	Gamma-	108.94	34.3416	科尼亚市	土耳其	32.4932	37.8746	1996
209	Xi,An	西安	Gamma-	108.94	34.3416	加德满都市	尼泊尔	85.324	27.7172	1996
209	Xi,An	西安	Gamma-	108.94	34.3416	巴西利亚市	巴西	-47.8825	-15.7942	1997
213	Shenyang	沈阳	Gamma-	123.431	41.8057	奎松市	菲律宾	121.044	14.676	1993
213	Shenyang	沈阳	Gamma-	123.431	41.8057	蒙特雷市	墨西哥	-121.895	36.6002	1993
221	Jinan	济南	High sufficiency	117.12	36.6512	水原市	韩国	127.029	37.2636	1993
221	Jinan	济南	High sufficiency	117.12	36.6512	下诺夫哥罗德市	俄罗斯	43.9361	56.2965	1994
257	Kunming	昆明	Sufficiency	102.833	24.8801	科恰班巴市	玻利维亚	-66.1653	-17.414	1997
267	Fuzhou	福州	Sufficiency	119.296	26.0745	塔科马市	美国	-122.444	47.2529	1994
267	Fuzhou	福州	Sufficiency	119.296	26.0745	坎皮纳斯市	巴西	-47.0626	-22.9099	1996
294	Taiyuan	太原	Sufficiency	112.549	37.8706	塞克特夫卡尔市	俄罗斯	50.8339	61.6479	1994
294	Taiyuan	太原	Sufficiency	112.549	37.8706	朗塞斯顿市	澳大利亚	147.144	-41.4332	1995
294	Taiyuan	太原	Sufficiency	112.549	37.8706	萨拉托夫市	俄罗斯	45.9608	51.5924	1995
305	Changchun	长春	Sufficiency	125.324	43.8171	蔚山市	韩国	129.311	35.5384	1994
305	Changchun	长春	Sufficiency	125.324	43.8171	小石城市	美国	-92.2896	34.7465	1994
305	Changchun	长春	Sufficiency	125.324	43.8171	马斯特顿市	新西兰	175.657	-40.9511	1996
332	Zhengzhou	郑州	Sufficiency	113.625	34.7466	里士满市	美国	-77.436	37.5407	1994
332	Zhengzhou	郑州	Sufficiency	113.625	34.7466	克卢日·纳波卡市	罗马尼亚	23.6236	46.7712	1995
340	Harbin	哈尔滨	Sufficiency	126.535	45.803	哈巴罗夫斯克市	俄罗斯	135.066	48.5027	1993
340	Harbin	哈尔滨	Sufficiency	126.535	45.803	明尼阿波利斯市	美国	-93.265	44.9778	1993
340	Harbin	哈尔滨	Sufficiency	126.535	45.803	普洛耶什蒂市	罗马尼亚	26.0129	44.9367	1995
340	Harbin	哈尔滨	Sufficiency	126.535	45.803	旭川市	日本	142.365	43.7706	1995
340	Harbin	哈尔滨	Sufficiency	126.535	45.803	富川市	韩国	126.766	37.5034	1995
349	Urumqi	乌鲁木齐	Sufficiency	87.6168	43.8256	比什凯克市	吉尔吉斯斯坦	74.5698	42.8746	1993
349	Urumqi	乌鲁木齐	Sufficiency	87.6168	43.8256	阿拉木图市	哈萨克斯坦	76.8512	43.222	1993
349	Urumqi	乌鲁木齐	Sufficiency	87.6168	43.8256	纳兰德拉市	澳大利亚	146.558	-34.738	1996
