# Supplementary material for: Distinctive transnational city-to-city partnerships, decentralization, and local governance of China as a Global East Country
Source: PLoS One. 2023 Jul 21;18(7):e0288001. doi: 10.1371/journal.pone.0288001 (PMC10361467; doi:10.1371/journal.pone.0288001)
Supplement: S2 Dataset — (ZIP) [file pone.0288001.s002.zip › S2 Dataset. List of city-to-city partnerships at different stages/City-to-city partnerships of 28 Chinese world cities from 1998 to 2002.xlsx]

## Sheet: Sheet1
No.	chinese world city	城市	Rank	Chi-lng-X	Chi-lat-Y	foreign world city	state	for-lng-X	for-lat-Y	year
6	Beijing	北京	Alpha+	116.385	39.9023	罗马市	意大利	12.4964	41.9028	1998
6	Beijing	北京	Alpha+	116.385	39.9023	豪登省	南非	28.1123	-26.2708	1998
6	Beijing	北京	Alpha+	116.385	39.9023	渥太华市	加拿大	-75.6972	45.4215	1999
6	Beijing	北京	Alpha+	116.385	39.9023	帕萨迪那市	美国	-118.145	34.1478	1999
6	Beijing	北京	Alpha+	116.385	39.9023	堪培拉市	澳大利亚	149.13	-35.2809	2000
6	Beijing	北京	Alpha+	116.385	39.9023	首尔市	韩国	126.978	37.5665	2002
9	Shanghai	上海	Alpha+	121.459	31.2301	埃斯波市	芬兰	24.6559	60.2055	1998
9	Shanghai	上海	Alpha+	121.459	31.2301	哈利斯科州	墨西哥	-103.349	20.6595	1998
9	Shanghai	上海	Alpha+	121.459	31.2301	奥卡汉贾市	纳米比亚	16.9063	-21.9719	1998
9	Shanghai	上海	Alpha+	121.459	31.2301	利物浦市	英国	-2.99157	53.4084	1999
9	Shanghai	上海	Alpha+	121.459	31.2301	马普托市	莫桑比克	32.6051	-25.892	1999
9	Shanghai	上海	Alpha+	121.459	31.2301	清迈府	泰国	98.9931	18.7877	2000
9	Shanghai	上海	Alpha+	121.459	31.2301	迪拜市	阿拉伯联合酋长国	55.2708	25.2048	2000
9	Shanghai	上海	Alpha+	121.459	31.2301	夸祖鲁－纳塔尔省	南非	30.8958	-28.5306	2001
9	Shanghai	上海	Alpha+	121.459	31.2301	瓜亚基尔市	厄瓜多尔	-79.9224	-2.171	2001
9	Shanghai	上海	Alpha+	121.459	31.2301	瓦尔帕莱索市	智利	-71.6127	-33.0472	2001
9	Shanghai	上海	Alpha+	121.459	31.2301	巴塞罗那市	西班牙	2.1734	41.3851	2001
9	Shanghai	上海	Alpha+	121.459	31.2301	奥斯陆市	挪威	10.7522	59.9139	2001
9	Shanghai	上海	Alpha+	121.459	31.2301	康斯坦察县	罗马尼亚	28.255	44.213	2002
40	Guangzhou	广州	Alpha-	113.256	23.1346	德班市	南非	31.0218	-29.8587	2000
40	Guangzhou	广州	Alpha-	113.256	23.1346	布里斯托尔市	英国	-2.58791	51.4545	2001
40	Guangzhou	广州	Alpha-	113.256	23.1346	叶卡捷琳堡市	俄罗斯	60.6057	56.8389	2002
100	Chengdu	成都	Beta-	104.067	30.5728	巴勒莫市	意大利	13.3613	38.1157	1999
100	Chengdu	成都	Beta-	104.067	30.5728	金泉市	韩国	128.114	36.1398	2000
100	Chengdu	成都	Beta-	104.067	30.5728	棉兰市	印度尼西亚	98.6722	3.5952	2002
113	Tianjin	天津	Beta-	117.201	39.0842	海防市	越南	106.688	20.8449	1999
139	Nanjing	南京	Gamma+	118.779	32.0517	珀斯市	澳大利亚	115.86	-31.9505	1998
139	Nanjing	南京	Gamma+	118.779	32.0517	布隆方丹市	南非	26.1596	-29.0852	2000
139	Nanjing	南京	Gamma+	118.779	32.0517	巴兰基亚市	哥伦比亚	-74.807	11.0041	2001
140	Hangzhou	杭州	Gamma+	120.155	30.2741	尼斯市	法国	7.26195	43.7102	1998
140	Hangzhou	杭州	Gamma+	120.155	30.2741	帕拉马里博市	苏里南	-55.2038	5.85204	1998
140	Hangzhou	杭州	Gamma+	120.155	30.2741	布达佩斯市	匈牙利	19.0402	47.4979	1999
140	Hangzhou	杭州	Gamma+	120.155	30.2741	贝特谢梅什市	以色列	34.9881	31.747	2000
140	Hangzhou	杭州	Gamma+	120.155	30.2741	阿加迪尔市	摩洛哥	-9.59811	30.4278	2000
140	Hangzhou	杭州	Gamma+	120.155	30.2741	库里蒂巴市	巴西	-49.2671	-25.429	2001
143	Qingdao	青岛	Gamma+	120.383	36.0671	南安普敦市	英国	-1.40435	50.9097	1998
143	Qingdao	青岛	Gamma+	120.383	36.0671	蒙特港市	智利	-72.9411	-41.4689	1999
160	Dalian	大连	Gamma	121.615	38.914	黑角市	刚果（布）	11.8664	-4.76916	2000
163	Chongqing	重庆	Gamma	106.552	29.563	都城市	日本	131.062	31.7196	1999
163	Chongqing	重庆	Gamma	106.552	29.563	扎波罗热州	乌克兰	35.1396	47.8388	2002
163	Chongqing	重庆	Gamma	106.552	29.563	普马兰加省	南非	30.5279	-25.5653	2002
171	Xiamen	厦门	Gamma	118.089	24.4798	阳光海岸市	澳大利亚	153.067	-26.65	1999
171	Xiamen	厦门	Gamma	118.089	24.4798	考那斯市	立陶宛	23.9036	54.8985	2001
190	Wuhan	武汉	Gamma-	114.305	30.5931	波尔多市	法国	-0.57918	44.8378	1998
190	Wuhan	武汉	Gamma-	114.305	30.5931	阿纳姆市	荷兰	5.89873	51.9851	1999
190	Wuhan	武汉	Gamma-	114.305	30.5931	清州市	韩国	127.489	36.6424	2000
198	Suzhou	苏州	Gamma-	120.585	31.299	伊斯梅利亚市	埃及	32.2715	30.5965	1998
198	Suzhou	苏州	Gamma-	120.585	31.299	格勒诺布市	法国	5.72452	45.1885	1998
198	Suzhou	苏州	Gamma-	120.585	31.299	荣州市	韩国	128.624	36.8057	1998
198	Suzhou	苏州	Gamma-	120.585	31.299	奈梅亨市	荷兰	5.83723	51.8126	1999
198	Suzhou	苏州	Gamma-	120.585	31.299	里萨市	德国	13.2677	51.3118	1999
198	Suzhou	苏州	Gamma-	120.585	31.299	华城市	韩国	126.831	37.1995	2000
198	Suzhou	苏州	Gamma-	120.585	31.299	罗托鲁瓦市	新西兰	176.25	-38.1368	2000
198	Suzhou	苏州	Gamma-	120.585	31.299	桑塔露西亚市	马耳他	14.5044	35.8561	2001
198	Suzhou	苏州	Gamma-	120.585	31.299	埃斯比约市	丹麦	8.45941	55.4765	2002
201	Changsha	长沙	Gamma-	112.939	28.2282	蒙斯市	比利时	3.95666	50.4542	1998
201	Changsha	长沙	Gamma-	112.939	28.2282	龟尾市	韩国	128.345	36.1195	1998
209	Xi,An	西安	Gamma-	108.94	34.3416	魁北克市	加拿大	-71.208	46.8139	2001
213	Shenyang	沈阳	Gamma-	123.431	41.8057	城南市	韩国	127.139	37.4449	1998
213	Shenyang	沈阳	Gamma-	123.431	41.8057	雅温得市	喀麦隆	11.5021	3.84803	1998
221	Jinan	济南	High sufficiency	117.12	36.6512	范塔市	芬兰	25.0378	60.2934	2001
221	Jinan	济南	High sufficiency	117.12	36.6512	雷恩市	法国	-1.67779	48.1173	2002
257	Kunming	昆明	Sufficiency	102.833	24.8801	清迈市	泰国	98.9817	18.7061	1999
257	Kunming	昆明	Sufficiency	102.833	24.8801	曼德勒市	缅甸	96.0891	21.9588	2001
294	Taiyuan	太原	Sufficiency	112.549	37.8706	开姆尼茨市	德国	12.9214	50.8278	1999
294	Taiyuan	太原	Sufficiency	112.549	37.8706	杜阿拉市	喀麦隆	9.76787	4.05106	1999
305	Changchun	长春	Sufficiency	125.324	43.8171	乌兰乌德市	俄罗斯	107.607	51.8239	2000
311	Hefei	合肥	Sufficiency	117.227	31.8206	莱里达市	西班牙	0.620015	41.6176	1998
311	Hefei	合肥	Sufficiency	117.227	31.8206	原州市	韩国	127.92	37.3422	2002
321	Ningbo	宁波	Sufficiency	121.544	29.8683	奥克兰市	新西兰	174.763	-36.8485	1998
321	Ningbo	宁波	Sufficiency	121.544	29.8683	桑托斯市	巴西	-46.3289	-23.9679	2002
332	Zhengzhou	郑州	Sufficiency	113.625	34.7466	晋州市	韩国	128.108	35.18	2000
332	Zhengzhou	郑州	Sufficiency	113.625	34.7466	马林塔尔市	纳米比亚	17.9413	-24.5998	2001
332	Zhengzhou	郑州	Sufficiency	113.625	34.7466	伊尔比德市	约旦	35.8479	32.557	2002
332	Zhengzhou	郑州	Sufficiency	113.625	34.7466	萨马拉市	俄罗斯	50.2212	53.2415	2002
333	Nanning	南宁	Sufficiency	108.323	22.8026	班达伯格市	澳大利亚	152.351	-24.867	1998
333	Nanning	南宁	Sufficiency	108.323	22.8026	普罗沃市	美国	-111.659	40.2338	2000
333	Nanning	南宁	Sufficiency	108.323	22.8026	克拉根福市	奥地利	14.3122	46.6365	2002
333	Nanning	南宁	Sufficiency	108.323	22.8026	孔敬市	泰国	102.824	16.4322	2002
340	Harbin	哈尔滨	Sufficiency	126.535	45.803	吉夫阿塔伊姆市	以色列	34.8089	32.0722	1999
340	Harbin	哈尔滨	Sufficiency	126.535	45.803	艾古莱尼市	南非	28.3462	-26.1777	2000
349	Urumqi	乌鲁木齐	Sufficiency	87.6168	43.8256	杜尚别市	塔吉克斯坦	68.787	38.5598	1999
349	Urumqi	乌鲁木齐	Sufficiency	87.6168	43.8256	奥勒姆市	美国	-111.695	40.2969	2000
