# Supplementary material for: Distinctive transnational city-to-city partnerships, decentralization, and local governance of China as a Global East Country
Source: PLoS One. 2023 Jul 21;18(7):e0288001. doi: 10.1371/journal.pone.0288001 (PMC10361467; doi:10.1371/journal.pone.0288001)
Supplement: S2 Dataset — (ZIP) [file pone.0288001.s002.zip › S2 Dataset. List of city-to-city partnerships at different stages/City-to-city partnerships of 28 Chinese world cities from 2003 to 2007.xlsx]

## Sheet: Sheet1
No.	chinese world city	城市	Rank	Chi-lng-X	Chi-lat-Y	foreign world city	state	for-lng-X	for-lat-Y	year
6	Beijing	北京	Alpha+	116.385	39.9023	首尔市	韩国	126.978	37.5665	2003
6	Beijing	北京	Alpha+	116.385	39.9023	马德里自治区	西班牙	-3.70383	40.4168	2005
6	Beijing	北京	Alpha+	116.385	39.9023	雅典市	希腊	23.7275	37.9838	2005
6	Beijing	北京	Alpha+	116.385	39.9023	布达佩斯市	匈牙利	19.0402	47.4979	2005
6	Beijing	北京	Alpha+	116.385	39.9023	布加勒斯特市	罗马尼亚	26.1025	44.4268	2005
6	Beijing	北京	Alpha+	116.385	39.9023	哈瓦那市	古巴	-82.3666	23.1136	2005
6	Beijing	北京	Alpha+	116.385	39.9023	马尼拉市	菲律宾	120.984	14.5995	2005
6	Beijing	北京	Alpha+	116.385	39.9023	伦敦市	英国	-0.127758	51.5074	2006
6	Beijing	北京	Alpha+	116.385	39.9023	亚的斯亚贝巴市	埃塞俄比亚	38.7578	8.9806	2006
6	Beijing	北京	Alpha+	116.385	39.9023	惠灵顿市	新西兰	174.776	-41.2865	2006
6	Beijing	北京	Alpha+	116.385	39.9023	赫尔辛基市	芬兰	24.9384	60.1699	2006
6	Beijing	北京	Alpha+	116.385	39.9023	阿斯塔纳市	哈萨克斯坦	71.4704	51.1605	2006
6	Beijing	北京	Alpha+	116.385	39.9023	特拉维夫-雅法市	以色列	34.7584	32.0494	2006
6	Beijing	北京	Alpha+	116.385	39.9023	首都大区	智利	-77.0428	-12.0464	2007
6	Beijing	北京	Alpha+	116.385	39.9023	里斯本市	葡萄牙	-9.13934	38.7223	2007
6	Beijing	北京	Alpha+	116.385	39.9023	维也纳市	奥地利	16.3738	48.2082	2007
9	Shanghai	上海	Alpha+	121.459	31.2301	科伦坡市	斯里兰卡	79.8612	6.92708	2003
9	Shanghai	上海	Alpha+	121.459	31.2301	哥德堡市	瑞典	11.9714	57.7373	2003
9	Shanghai	上海	Alpha+	121.459	31.2301	布拉迪斯拉发州	斯洛伐克	17.1973	48.3118	2003
9	Shanghai	上海	Alpha+	121.459	31.2301	奥胡斯市	丹麦	10.2039	56.1629	2003
9	Shanghai	上海	Alpha+	121.459	31.2301	科克市	爱尔兰	-8.48632	51.8969	2005
9	Shanghai	上海	Alpha+	121.459	31.2301	东爪哇省	印度尼西亚	112.238	-7.53606	2006
9	Shanghai	上海	Alpha+	121.459	31.2301	巴塞尔州	瑞士	7.7644	47.4418	2007
9	Shanghai	上海	Alpha+	121.459	31.2301	汉堡中区	德国	9.99368	53.5511	2007
40	Guangzhou	广州	Alpha-	113.256	23.1346	阿雷基帕市	秘鲁	-71.5375	-16.409	2004
40	Guangzhou	广州	Alpha-	113.256	23.1346	泗水市	印度尼西亚	112.752	-7.25747	2005
40	Guangzhou	广州	Alpha-	113.256	23.1346	维尔纽斯市	立陶宛	25.2797	54.6872	2006
40	Guangzhou	广州	Alpha-	113.256	23.1346	伯明翰市	英国	-1.8904	52.4862	2006
40	Guangzhou	广州	Alpha-	113.256	23.1346	汉班托塔区	斯里兰卡	81.1212	6.14288	2007
40	Guangzhou	广州	Alpha-	113.256	23.1346	累西腓市	巴西	-34.877	-8.04756	2007
85	Shenzhen	深圳	Beta	114.058	22.5431	瓦隆布拉邦省	比利时	4.52431	50.6332	2003
85	Shenzhen	深圳	Beta	114.058	22.5431	筑波市	日本	140.077	36.0835	2004
85	Shenzhen	深圳	Beta	114.058	22.5431	光阳市	韩国	127.696	34.9407	2004
85	Shenzhen	深圳	Beta	114.058	22.5431	卢克索市	埃及	32.6396	25.6872	2007
140	Hangzhou	杭州	Gamma+	120.155	30.2741	喀山市	俄罗斯	49.0661	55.8304	2003
140	Hangzhou	杭州	Gamma+	120.155	30.2741	开普敦市	南非	18.4241	-33.9249	2005
140	Hangzhou	杭州	Gamma+	120.155	30.2741	奥维耶多市	西班牙	-5.84939	43.3619	2006
143	Qingdao	青岛	Gamma+	120.383	36.0671	蒙德维的亚市	乌拉圭	-56.1645	-34.9011	2004
143	Qingdao	青岛	Gamma+	120.383	36.0671	克莱佩达市	立陶宛	21.1443	55.7033	2004
143	Qingdao	青岛	Gamma+	120.383	36.0671	毕尔巴鄂市	西班牙	-2.93499	43.263	2004
143	Qingdao	青岛	Gamma+	120.383	36.0671	南特市	法国	-1.55362	47.2184	2005
143	Qingdao	青岛	Gamma+	120.383	36.0671	迈阿密市	美国	-80.1918	25.7617	2005
143	Qingdao	青岛	Gamma+	120.383	36.0671	布雷斯特市	法国	-4.48608	48.3904	2006
143	Qingdao	青岛	Gamma+	120.383	36.0671	大港大区	毛里求斯	57.6666	-20.3852	2007
143	Qingdao	青岛	Gamma+	120.383	36.0671	圣彼得堡市	俄罗斯	30.3351	59.9343	2007
163	Chongqing	重庆	Gamma	106.552	29.563	切尔卡瑟市	乌克兰	32.0598	49.4444	2003
163	Chongqing	重庆	Gamma	106.552	29.563	杜塞尔多夫市	德国	6.77346	51.2277	2004
163	Chongqing	重庆	Gamma	106.552	29.563	维也纳市	奥地利	16.3738	48.2082	2004
163	Chongqing	重庆	Gamma	106.552	29.563	弗拉基米尔市	俄罗斯	40.4179	56.1446	2004
163	Chongqing	重庆	Gamma	106.552	29.563	布里斯班市	澳大利亚	153.025	-27.4698	2005
163	Chongqing	重庆	Gamma	106.552	29.563	设拉子市	伊朗	52.5837	29.5918	2005
163	Chongqing	重庆	Gamma	106.552	29.563	阿斯旺市	埃及	32.8998	24.0889	2005
163	Chongqing	重庆	Gamma	106.552	29.563	仁川市	韩国	126.705	37.4563	2007
163	Chongqing	重庆	Gamma	106.552	29.563	南特伦德拉格郡	挪威	10.3487	63.0137	2007
171	Xiamen	厦门	Gamma	118.089	24.4798	瓜达拉哈拉市	墨西哥	-103.35	20.6597	2003
171	Xiamen	厦门	Gamma	118.089	24.4798	祖特梅尔市	荷兰	4.49402	52.0607	2005
171	Xiamen	厦门	Gamma	118.089	24.4798	泗水市	印度尼西亚	112.752	-7.25747	2006
171	Xiamen	厦门	Gamma	118.089	24.4798	木浦市	韩国	126.392	34.8118	2007
171	Xiamen	厦门	Gamma	118.089	24.4798	萨拉索塔市	美国	-82.5307	27.3364	2007
190	Wuhan	武汉	Gamma-	114.305	30.5931	圣珀尔腾市	奥地利	15.6382	48.2035	2005
190	Wuhan	武汉	Gamma-	114.305	30.5931	克赖斯特彻奇市	新西兰	172.636	-43.5321	2006
190	Wuhan	武汉	Gamma-	114.305	30.5931	万锦市	加拿大	-79.337	43.8561	2006
190	Wuhan	武汉	Gamma-	114.305	30.5931	博伦厄市	瑞典	15.362	60.4884	2007
198	Suzhou	苏州	Gamma-	120.585	31.299	阿雷格里港市	巴西	-51.2177	-30.0346	2004
198	Suzhou	苏州	Gamma-	120.585	31.299	塔那那利佛市	马达加斯加	47.5079	-18.8792	2005
198	Suzhou	苏州	Gamma-	120.585	31.299	内滩町	日本	136.645	36.6535	2006
198	Suzhou	苏州	Gamma-	120.585	31.299	莫哈林市	南非	28.1123	-26.2708	2006
198	Suzhou	苏州	Gamma-	120.585	31.299	康斯坦茨市	德国	9.17324	47.6779	2007
201	Changsha	长沙	Gamma-	112.939	28.2282	恩德培市	乌干达	32.4637	0.0511839	2003
201	Changsha	长沙	Gamma-	112.939	28.2282	奥本市	澳大利亚	151.024	-33.8656	2006
209	Xi,An	西安	Gamma-	108.94	34.3416	科尔多瓦市	阿根廷	-64.2009	-31.4355	2006
209	Xi,An	西安	Gamma-	108.94	34.3416	庞贝市	意大利	14.4989	40.7462	2007
213	Shenyang	沈阳	Gamma-	123.431	41.8057	卡托维兹市	波兰	19.0238	50.2649	2006
221	Jinan	济南	High sufficiency	117.12	36.6512	郡德勒普市	澳大利亚	115.766	-31.745	2004
221	Jinan	济南	High sufficiency	117.12	36.6512	奥格斯堡市	德国	10.8978	48.3705	2004
221	Jinan	济南	High sufficiency	117.12	36.6512	哈尔科夫市	乌克兰	36.2304	49.9935	2007
257	Kunming	昆明	Sufficiency	102.833	24.8801	新普利茅斯市	新西兰	174.075	-39.0556	2003
257	Kunming	昆明	Sufficiency	102.833	24.8801	吉大港市	孟加拉国	91.8123	22.3475	2005
267	Fuzhou	福州	Sufficiency	119.296	26.0745	肖尔黑文市	澳大利亚	150.489	-35.0811	2003
267	Fuzhou	福州	Sufficiency	119.296	26.0745	乔治敦市	圭亚那	-58.1551	6.80128	2006
267	Fuzhou	福州	Sufficiency	119.296	26.0745	科沙林市	波兰	16.1715	54.1943	2007
294	Taiyuan	太原	Sufficiency	112.549	37.8706	纳什维尔市	美国	-86.7816	36.1627	2007
305	Changchun	长春	Sufficiency	125.324	43.8171	清津市	朝鲜	129.723	41.767	2003
305	Changchun	长春	Sufficiency	125.324	43.8171	莫拉市	瑞典	15.4874	56.7349	2005
305	Changchun	长春	Sufficiency	125.324	43.8171	沃尔夫斯堡市	德国	10.7865	52.4227	2006
311	Hefei	合肥	Sufficiency	117.227	31.8206	戴瑞滨市	澳大利亚	145.016	-37.7278	2003
311	Hefei	合肥	Sufficiency	117.227	31.8206	贝尔法斯特市	英国	-5.93012	54.5973	2005
311	Hefei	合肥	Sufficiency	117.227	31.8206	奥斯纳布吕克市	德国	8.04718	52.2799	2006
321	Ningbo	宁波	Sufficiency	121.544	29.8683	曼德拉市	南非	25.5681	-33.7452	2003
321	Ningbo	宁波	Sufficiency	121.544	29.8683	诺丁汉市	英国	-1.15811	52.9548	2005
321	Ningbo	宁波	Sufficiency	121.544	29.8683	比得哥什市	波兰	18.0084	53.1235	2005
332	Zhengzhou	郑州	Sufficiency	113.625	34.7466	若茵维莱市	巴西	-48.8464	-26.3044	2003
332	Zhengzhou	郑州	Sufficiency	113.625	34.7466	什未林市	德国	11.4012	53.6355	2006
332	Zhengzhou	郑州	Sufficiency	113.625	34.7466	舒门市	保加利亚	26.9361	43.2712	2007
333	Nanning	南宁	Sufficiency	108.323	22.8026	果川市	韩国	126.987	37.4292	2005
333	Nanning	南宁	Sufficiency	108.323	22.8026	诺斯利市	英国	-2.82798	53.4328	2005
333	Nanning	南宁	Sufficiency	108.323	22.8026	海防市	越南	106.688	20.8449	2006
333	Nanning	南宁	Sufficiency	108.323	22.8026	达沃市	菲律宾	125.455	7.19071	2007
333	Nanning	南宁	Sufficiency	108.323	22.8026	西哈努克市	柬埔寨	103.523	10.6253	2007
340	Harbin	哈尔滨	Sufficiency	126.535	45.803	陶格夫匹尔斯市	拉脱维亚	26.5362	55.8747	2003
340	Harbin	哈尔滨	Sufficiency	126.535	45.803	萨尔瓦多市	巴西	-38.5023	-12.973	2003
340	Harbin	哈尔滨	Sufficiency	126.535	45.803	格里菲斯市	澳大利亚	146.046	-34.2801	2004
340	Harbin	哈尔滨	Sufficiency	126.535	45.803	南塔拉纳基区	新西兰	174.522	-39.6055	2004
340	Harbin	哈尔滨	Sufficiency	126.535	45.803	罗瓦涅米市	芬兰	25.7294	66.5039	2006
340	Harbin	哈尔滨	Sufficiency	126.535	45.803	尼赖吉哈佐市	匈牙利	21.7244	47.9495	2006
340	Harbin	哈尔滨	Sufficiency	126.535	45.803	里乔内市	意大利	12.6503	43.9921	2006
340	Harbin	哈尔滨	Sufficiency	126.535	45.803	雅库茨克市	俄罗斯	129.675	62.0355	2007
340	Harbin	哈尔滨	Sufficiency	126.535	45.803	卡加延-德奥罗市	菲律宾	124.632	8.45424	2007
340	Harbin	哈尔滨	Sufficiency	126.535	45.803	蓬塔阿雷纳斯市	智利	-70.9171	-53.1638	2007
349	Urumqi	乌鲁木齐	Sufficiency	87.6168	43.8256	乌山市	韩国	127.077	37.1498	2004
