# Supplementary material for: Distinctive transnational city-to-city partnerships, decentralization, and local governance of China as a Global East Country
Source: PLoS One. 2023 Jul 21;18(7):e0288001. doi: 10.1371/journal.pone.0288001 (PMC10361467; doi:10.1371/journal.pone.0288001)
Supplement: S2 Dataset — (ZIP) [file pone.0288001.s002.zip › S2 Dataset. List of city-to-city partnerships at different stages/City-to-city partnerships of 28 Chinese world cities from 2008 to 2012.xlsx]

## Sheet: Sheet1
No.	chinese world city	城市	Rank	Chi-lng-X	Chi-lat-Y	foreign world city	state	for-lng-X	for-lat-Y	year
6	Beijing	北京	Alpha+	116.385	39.9023	地拉那市	阿尔巴尼亚	19.8187	41.3275	2008
6	Beijing	北京	Alpha+	116.385	39.9023	多哈市	卡塔尔	51.531	25.2854	2008
6	Beijing	北京	Alpha+	116.385	39.9023	奥林匹亚市	希腊	21.6299	37.6385	2008
6	Beijing	北京	Alpha+	116.385	39.9023	雷东多市	美国	-118.388	33.8492	2008
6	Beijing	北京	Alpha+	116.385	39.9023	圣何塞市	哥斯达黎加	-84.0907	9.92807	2009
6	Beijing	北京	Alpha+	116.385	39.9023	墨西哥城	墨西哥	-99.1332	19.4326	2009
6	Beijing	北京	Alpha+	116.385	39.9023	都柏林市	爱尔兰	-6.26031	53.3498	2011
6	Beijing	北京	Alpha+	116.385	39.9023	哥本哈根市	丹麦	12.5683	55.6761	2012
6	Beijing	北京	Alpha+	116.385	39.9023	新南威尔士州	澳大利亚	146.921	-31.2532	2012
9	Shanghai	上海	Alpha+	121.459	31.2301	罗纳-阿尔卑斯大区	法国	5.45028	45.1696	2008
9	Shanghai	上海	Alpha+	121.459	31.2301	金边市	柬埔寨	104.892	11.5449	2008
9	Shanghai	上海	Alpha+	121.459	31.2301	大伦敦市	英国	-0.0909852	51.5123	2009
9	Shanghai	上海	Alpha+	121.459	31.2301	萨尔茨堡市	奥地利	13.055	47.8095	2009
9	Shanghai	上海	Alpha+	121.459	31.2301	海法市海姆区	以色列	34.9896	32.794	2009
9	Shanghai	上海	Alpha+	121.459	31.2301	豪拉基市	新西兰	175.189	-36.4263	2010
9	Shanghai	上海	Alpha+	121.459	31.2301	魁北克省	加拿大	-73.5491	52.9399	2011
9	Shanghai	上海	Alpha+	121.459	31.2301	釜山市	韩国	129.076	35.1796	2012
9	Shanghai	上海	Alpha+	121.459	31.2301	库奥皮奥市	芬兰	27.6782	62.898	2012
40	Guangzhou	广州	Alpha-	113.256	23.1346	坦佩雷市	芬兰	23.761	61.4978	2008
40	Guangzhou	广州	Alpha-	113.256	23.1346	曼谷市	泰国	100.502	13.7563	2009
40	Guangzhou	广州	Alpha-	113.256	23.1346	布宜诺斯艾利斯市	阿根廷	-58.3816	-34.6037	2012
40	Guangzhou	广州	Alpha-	113.256	23.1346	喀山市	俄罗斯	49.0661	55.8304	2012
40	Guangzhou	广州	Alpha-	113.256	23.1346	伊斯坦布尔市	土耳其	28.9784	41.0082	2012
40	Guangzhou	广州	Alpha-	113.256	23.1346	哈拉雷市	津巴布韦	31.0335	-17.8252	2012
40	Guangzhou	广州	Alpha-	113.256	23.1346	圣何塞市	哥斯达黎加	-84.0907	9.92807	2012
40	Guangzhou	广州	Alpha-	113.256	23.1346	登别市	日本	141.107	42.4128	2012
40	Guangzhou	广州	Alpha-	113.256	23.1346	巴伦西亚市	西班牙	-0.376288	39.4699	2012
85	Shenzhen	深圳	Beta	114.058	22.5431	萨马拉州	俄罗斯	50.4726	53.4184	2008
85	Shenzhen	深圳	Beta	114.058	22.5431	海法市	以色列	34.9896	32.794	2012
100	Chengdu	成都	Beta-	104.067	30.5728	波恩市	德国	7.09821	50.7374	2009
100	Chengdu	成都	Beta-	104.067	30.5728	谢菲尔德市	英国	-1.47009	53.3811	2010
100	Chengdu	成都	Beta-	104.067	30.5728	弗拉芒布拉邦省	比利时	4.5646	50.8815	2011
100	Chengdu	成都	Beta-	104.067	30.5728	伏尔加格勒市	俄罗斯	44.5133	48.708	2011
100	Chengdu	成都	Beta-	104.067	30.5728	檀香山市	美国	-157.858	21.3069	2011
100	Chengdu	成都	Beta-	104.067	30.5728	珀斯市	澳大利亚	115.86	-31.9505	2012
100	Chengdu	成都	Beta-	104.067	30.5728	马斯特里赫特市	荷兰	5.69097	50.8514	2012
113	Tianjin	天津	Beta-	117.201	39.0842	惠灵顿市	新西兰	174.776	-41.2865	2011
113	Tianjin	天津	Beta-	117.201	39.0842	东爪哇省	印度尼西亚	112.238	-7.53606	2012
139	Nanjing	南京	Gamma+	118.779	32.0517	马六甲市	马来西亚	102.25	2.18959	2008
139	Nanjing	南京	Gamma+	118.779	32.0517	斯里巴加湾市	文莱	114.94	4.90305	2011
140	Hangzhou	杭州	Gamma+	120.155	30.2741	比萨市	意大利	10.4017	43.7228	2008
140	Hangzhou	杭州	Gamma+	120.155	30.2741	坎昆市	墨西哥	-86.8515	21.1619	2008
140	Hangzhou	杭州	Gamma+	120.155	30.2741	水原市	韩国	127.029	37.2636	2009
140	Hangzhou	杭州	Gamma+	120.155	30.2741	德累斯顿市	德国	13.7373	51.0504	2009
140	Hangzhou	杭州	Gamma+	120.155	30.2741	蒙特哥贝市	牙买加	-77.8939	18.4762	2010
140	Hangzhou	杭州	Gamma+	120.155	30.2741	楠迪市	斐济	177.436	-17.7765	2010
140	Hangzhou	杭州	Gamma+	120.155	30.2741	奥鲁市	芬兰	25.4651	65.0121	2011
140	Hangzhou	杭州	Gamma+	120.155	30.2741	浜松市	日本	137.726	34.7108	2012
140	Hangzhou	杭州	Gamma+	120.155	30.2741	印第安纳波利斯市	美国	-86.1581	39.7684	2012
140	Hangzhou	杭州	Gamma+	120.155	30.2741	西归浦市	韩国	126.56	33.2541	2012
140	Hangzhou	杭州	Gamma+	120.155	30.2741	卢加诺市	瑞士	8.95105	46.0037	2012
143	Qingdao	青岛	Gamma+	120.383	36.0671	清迈府	泰国	98.9931	18.7877	2008
143	Qingdao	青岛	Gamma+	120.383	36.0671	奥克兰市	新西兰	174.763	-36.8485	2008
143	Qingdao	青岛	Gamma+	120.383	36.0671	维拉维利亚市	巴西	-40.295	-20.3478	2011
143	Qingdao	青岛	Gamma+	120.383	36.0671	希望省	智利	-70.6759	-33.4381	2012
163	Chongqing	重庆	Gamma	106.552	29.563	清迈府	泰国	98.9931	18.7877	2008
163	Chongqing	重庆	Gamma	106.552	29.563	韦恩斯伯勒市	美国	-78.8895	38.0685	2008
163	Chongqing	重庆	Gamma	106.552	29.563	科尔多瓦市	阿根廷	-64.2009	-31.4355	2010
163	Chongqing	重庆	Gamma	106.552	29.563	佩斯州	匈牙利	19.4618	47.448	2010
163	Chongqing	重庆	Gamma	106.552	29.563	曼谷市	泰国	100.502	13.7563	2011
163	Chongqing	重庆	Gamma	106.552	29.563	安特卫普省	比利时	4.40246	51.2194	2011
163	Chongqing	重庆	Gamma	106.552	29.563	巴伊亚州	巴西	-41.7007	-12.5797	2011
163	Chongqing	重庆	Gamma	106.552	29.563	林登市	圭亚那	-58.309	6.01161	2011
163	Chongqing	重庆	Gamma	106.552	29.563	釜山市	韩国	129.076	35.1796	2012
163	Chongqing	重庆	Gamma	106.552	29.563	普列文市	保加利亚	24.6067	43.417	2012
171	Xiamen	厦门	Gamma	118.089	24.4798	马拉松市	希腊	23.962	38.1533	2009
171	Xiamen	厦门	Gamma	118.089	24.4798	特里尔市	德国	6.63714	49.75	2010
171	Xiamen	厦门	Gamma	118.089	24.4798	列治文市	加拿大	-123.134	49.1666	2012
190	Wuhan	武汉	Gamma-	114.305	30.5931	科波沃市	冰岛	-21.8833	64.1033	2008
190	Wuhan	武汉	Gamma-	114.305	30.5931	阿什杜德市	以色列	34.6553	31.8044	2011
190	Wuhan	武汉	Gamma-	114.305	30.5931	埃松省	法国	2.15694	48.4586	2012
198	Suzhou	苏州	Gamma-	120.585	31.299	陶波市	新西兰	176.07	-38.6857	2008
198	Suzhou	苏州	Gamma-	120.585	31.299	洛根市	澳大利亚	153.062	-27.775	2009
198	Suzhou	苏州	Gamma-	120.585	31.299	马尔伯勒市	美国	-73.9715	41.6056	2011
198	Suzhou	苏州	Gamma-	120.585	31.299	克鲁努贝里地区	瑞典	14.4115	56.7183	2012
201	Changsha	长沙	Gamma-	112.939	28.2282	安纳波利斯市	美国	-76.4922	38.9784	2008
209	Xi,An	西安	Gamma-	108.94	34.3416	卡拉马塔市	希腊	22.1141	37.0422	2009
209	Xi,An	西安	Gamma-	108.94	34.3416	昆卡市	厄瓜多尔	-79.0059	-2.90013	2010
209	Xi,An	西安	Gamma-	108.94	34.3416	格罗宁根市	荷兰	6.5665	53.2194	2011
213	Shenyang	沈阳	Gamma-	123.431	41.8057	乌法市	俄罗斯	55.9721	54.7388	2011
221	Jinan	济南	High sufficiency	117.12	36.6512	卡法萨巴市	以色列	34.9076	32.1782	2009
221	Jinan	济南	High sufficiency	117.12	36.6512	维捷布斯克市	白俄罗斯	30.2016	55.1848	2009
221	Jinan	济南	High sufficiency	117.12	36.6512	普拉亚市	佛得角	-23.5133	14.933	2009
221	Jinan	济南	High sufficiency	117.12	36.6512	波多韦柳市	巴西	-63.9004	-8.76116	2011
221	Jinan	济南	High sufficiency	117.12	36.6512	马尔马里斯市	土耳其	28.2709	36.8549	2011
221	Jinan	济南	High sufficiency	117.12	36.6512	诗都阿佐市	印度尼西亚	112.668	-7.47261	2012
257	Kunming	昆明	Sufficiency	102.833	24.8801	于韦斯屈莱市	芬兰	25.7473	62.2426	2008
257	Kunming	昆明	Sufficiency	102.833	24.8801	仰光市	缅甸	96.1951	16.8661	2008
257	Kunming	昆明	Sufficiency	102.833	24.8801	金边市	柬埔寨	104.892	11.5449	2011
257	Kunming	昆明	Sufficiency	102.833	24.8801	波隆纳鲁沃市	斯里兰卡	81.0188	7.94034	2011
257	Kunming	昆明	Sufficiency	102.833	24.8801	万象市	老挝	102.633	17.9757	2011
267	Fuzhou	福州	Sufficiency	119.296	26.0745	蒙巴萨市	肯尼亚	39.6682	-4.04348	2008
294	Taiyuan	太原	Sufficiency	112.549	37.8706	圣但尼市	法国	2.35744	48.9362	2012
294	Taiyuan	太原	Sufficiency	112.549	37.8706	顿涅茨克市	乌克兰	37.8028	48.0159	2012
305	Changchun	长春	Sufficiency	125.324	43.8171	蒙特勒依市	法国	2.44845	48.8638	2008
305	Changchun	长春	Sufficiency	125.324	43.8171	蒂华纳市	墨西哥	-117.038	32.5149	2009
305	Changchun	长春	Sufficiency	125.324	43.8171	巴真府	泰国	101.66	14.0421	2011
305	Changchun	长春	Sufficiency	125.324	43.8171	普洛夫迪夫市	保加利亚	24.7454	42.1353	2011
321	Ningbo	宁波	Sufficiency	121.544	29.8683	佛罗伦萨市	意大利	11.2558	43.7696	2008
333	Nanning	南宁	Sufficiency	108.323	22.8026	马恩河谷省	法国	2.47403	48.7931	2008
333	Nanning	南宁	Sufficiency	108.323	22.8026	仰光市	缅甸	96.1951	16.8661	2009
333	Nanning	南宁	Sufficiency	108.323	22.8026	维多利亚市	加拿大	-123.366	48.4284	2010
333	Nanning	南宁	Sufficiency	108.323	22.8026	占巴塞省	老挝	105.97	14.6579	2010
340	Harbin	哈尔滨	Sufficiency	126.535	45.803	清迈市	泰国	98.9817	18.7061	2008
340	Harbin	哈尔滨	Sufficiency	126.535	45.803	阿拉斯市	法国	2.77753	50.291	2008
340	Harbin	哈尔滨	Sufficiency	126.535	45.803	维也纳新城市	奥地利	16.2332	47.8028	2008
340	Harbin	哈尔滨	Sufficiency	126.535	45.803	马格德堡市	德国	11.6276	52.1205	2008
340	Harbin	哈尔滨	Sufficiency	126.535	45.803	克拉斯诺达尔市	俄罗斯	38.9872	45.0393	2008
340	Harbin	哈尔滨	Sufficiency	126.535	45.803	桑德兰市	英国	-1.3838	54.9069	2009
340	Harbin	哈尔滨	Sufficiency	126.535	45.803	埃尔祖鲁姆市	土耳其	41.2658	39.9055	2010
340	Harbin	哈尔滨	Sufficiency	126.535	45.803	哈兰德里市	希腊	23.7986	38.0213	2010
340	Harbin	哈尔滨	Sufficiency	126.535	45.803	费尔法克斯郡	美国	-77.2405	38.9085	2010
340	Harbin	哈尔滨	Sufficiency	126.535	45.803	维捷布斯克市	白俄罗斯	30.2016	55.1848	2012
349	Urumqi	乌鲁木齐	Sufficiency	87.6168	43.8256	马什哈德市	伊朗	59.6168	36.2605	2012
