# Supplementary material for: Distinctive transnational city-to-city partnerships, decentralization, and local governance of China as a Global East Country
Source: PLoS One. 2023 Jul 21;18(7):e0288001. doi: 10.1371/journal.pone.0288001 (PMC10361467; doi:10.1371/journal.pone.0288001)
Supplement: S2 Dataset — (ZIP) [file pone.0288001.s002.zip › S2 Dataset. List of city-to-city partnerships at different stages/City-to-city partnerships of 28 Chinese world cities from 2013 to 2019.xlsx]

## Sheet: Sheet1
No.	chinese world city	城市	Rank	Chi-lng-X	Chi-lat-Y	foreign world city	state	for-lng-X	for-lat-Y	year
	Beijing	北京		116.385	39.9023	德里邦	印度	77.1025	28.7041	2013
	Beijing	北京		116.385	39.9023	德黑兰市	伊朗	51.389	35.6892	2014
	Beijing	北京		116.385	39.9023	乌兰巴托市	蒙古	106.906	47.8864	2014
	Beijing	北京		116.385	39.9023	亚默湾市	丹麦	9.54154	57.1453	2014
	Beijing	北京		116.385	39.9023	罗德里格斯市	阿根廷	-58.9521	-34.6021	2014
	Beijing	北京		116.385	39.9023	万象市	老挝	102.633	17.9757	2015
	Beijing	北京		116.385	39.9023	奥西奥拉郡	美国	-81.0755	28.102	2015
	Beijing	北京		116.385	39.9023	圣康坦市	法国	3.2874	49.8471	2015
	Beijing	北京		116.385	39.9023	布拉格市	捷克	14.4378	50.0755	2016
	Beijing	北京		116.385	39.9023	明斯克市	白俄罗斯	27.5615	53.9045	2016
	Beijing	北京		116.385	39.9023	胡鲁努伊区	新西兰	172.735	-42.7892	2016
	Beijing	北京		116.385	39.9023	新安郡	韩国	126.101	34.8273	2016
	Beijing	北京		116.385	39.9023	斯皮什新村市	斯洛伐克	20.5636	48.9453	2016
	Beijing	北京		116.385	39.9023	里加市	拉脱维亚	24.1052	56.9496	2017
	Beijing	北京		116.385	39.9023	金边市	柬埔寨	104.892	11.5449	2018
	Changchun	长春		125.324	43.8171	瓦南布尔市	澳大利亚	142.498	-38.3687	2013
	Changchun	长春		125.324	43.8171	克拉斯诺亚尔斯克市	俄罗斯	92.8932	56.0153	2014
	Changchun	长春		125.324	43.8171	约灵市	丹麦	9.99576	57.4568	2017
	Chengdu	成都		104.067	30.5728	海法市	以色列	34.9896	32.794	2013
	Chengdu	成都		104.067	30.5728	霍森斯市	丹麦	9.84759	55.8581	2013
	Chengdu	成都		104.067	30.5728	班加罗尔市	印度	77.5946	12.9716	2013
	Chengdu	成都		104.067	30.5728	芬戈郡	爱尔兰	-6.25398	53.4924	2014
	Chengdu	成都		104.067	30.5728	卡西斯市	法国	5.53712	43.2151	2014
	Chengdu	成都		104.067	30.5728	清迈府	泰国	98.9931	18.7877	2015
	Chengdu	成都		104.067	30.5728	拉合尔市	巴基斯坦	74.3572	31.5546	2015
	Chengdu	成都		104.067	30.5728	萨博潘市	墨西哥	-103.417	20.672	2015
	Chengdu	成都		104.067	30.5728	哈密尔顿市	新西兰	175.279	-37.787	2015
	Chengdu	成都		104.067	30.5728	罗兹市	波兰	19.456	51.7592	2015
	Chengdu	成都		104.067	30.5728	萨博潘市	墨西哥	-103.417	20.672	2015
	Chengdu	成都		104.067	30.5728	大邱市	韩国	128.601	35.8714	2015
	Chengdu	成都		104.067	30.5728	非斯市	摩洛哥	-5.00785	34.0181	2016
	Chengdu	成都		104.067	30.5728	加德满都市	尼泊尔	85.324	27.7172	2016
	Chengdu	成都		104.067	30.5728	琅勃拉邦省	老挝	102.135	19.8893	2017
	Chengdu	成都		104.067	30.5728	拉普拉塔市	阿根廷	-57.9536	-34.9205	2018
	Chengdu	成都		104.067	30.5728	马普托市	莫桑比克	32.6051	-25.892	2018
	Chengdu	成都		104.067	30.5728	戈梅利市	白俄罗斯	30.9878	52.4412	2018
	Chengdu	成都		104.067	30.5728	黄金海岸市	澳大利亚	153.413	-28.0092	2019
	Chongqing	重庆		106.552	29.563	苏黎世州	瑞士	8.63565	47.3595	2013
	Chongqing	重庆		106.552	29.563	新莱昂州	墨西哥	-99.9962	25.5922	2013
	Chongqing	重庆		106.552	29.563	金边市	柬埔寨	104.892	11.5449	2014
	Chongqing	重庆		106.552	29.563	圣达菲市	阿根廷	-60.6973	-31.6107	2014
	Chongqing	重庆		106.552	29.563	圣迭哥郡	美国	-117.161	32.7157	2014
	Chongqing	重庆		106.552	29.563	金奈市	印度	80.2707	13.0827	2015
	Chongqing	重庆		106.552	29.563	圣莫妮卡市	美国	-118.491	34.0195	2015
	Chongqing	重庆		106.552	29.563	北拉斯维加斯市	美国	-115.118	36.1989	2015
	Chongqing	重庆		106.552	29.563	明斯克州	白俄罗斯	27.5521	53.0269	2017
	Chongqing	重庆		106.552	29.563	西爪哇省	印度尼西亚	107.669	-7.09091	2017
	Chongqing	重庆		106.552	29.563	马里博尔市	斯洛文尼亚	15.6205	46.5506	2017
	Chongqing	重庆		106.552	29.563	塞纳约基市	芬兰	22.8504	62.7877	2017
	Chongqing	重庆		106.552	29.563	本拿比市	加拿大	-122.981	49.2488	2017
	Chongqing	重庆		106.552	29.563	皮亚琴察市	意大利	9.72624	45.0421	2018
	Chongqing	重庆		106.552	29.563	明斯克州	白俄罗斯	27.5521	53.0269	2018
	Chongqing	重庆		106.552	29.563	圣何塞省	乌拉圭	-56.7293	-34.3428	2018
	Chongqing	重庆		106.552	29.563	三条市	日本	138.964	37.6409	2019
	Changsha	长沙		112.939	28.2282	纽黑文市	美国	-72.9235	41.3071	2018
	Dalian	大连		121.615	38.914	恩斯赫德市	荷兰	6.89366	52.2215	2017
	Fuzhou	福州		119.296	26.0745	里奥加耶戈斯市	阿根廷	-69.2168	-51.623	2014
	Fuzhou	福州		119.296	26.0745	鄂木斯克市	俄罗斯	73.3242	54.9885	2015
	Fuzhou	福州		119.296	26.0745	三宝垄市	印度尼西亚	110.438	-7.00515	2016
	Fuzhou	福州		119.296	26.0745	霍巴特市	澳大利亚	147.327	-42.8821	2017
	Fuzhou	福州		119.296	26.0745	马尼拉市	菲律宾	120.984	14.5995	2017
	Fuzhou	福州		119.296	26.0745	列日市	比利时	5.57967	50.6326	2018
	Fuzhou	福州		119.296	26.0745	努瓦迪市	毛里塔尼亚	-17.0509	20.9133	2018
	Fuzhou	福州		119.296	26.0745	暹粒市	柬埔寨	103.828	13.2744	2019
	Guangzhou	广州		113.256	23.1346	拉巴特市	摩洛哥	-6.84981	33.9716	2013
	Guangzhou	广州		113.256	23.1346	罗兹市	波兰	19.456	51.7592	2014
	Guangzhou	广州		113.256	23.1346	艾哈迈达巴德市	印度	72.5714	23.0225	2014
	Guangzhou	广州		113.256	23.1346	基多市	厄瓜多尔	-78.4678	-0.180653	2014
	Guangzhou	广州		113.256	23.1346	博克拉市	尼泊尔	83.9956	28.238	2014
	Guangzhou	广州		113.256	23.1346	圣地亚哥市	智利	-75.8302	20.0169	2017
	Guangzhou	广州		113.256	23.1346	蒙巴萨市	肯尼亚	39.6682	-4.04348	2018
	Harbin	哈尔滨		126.535	45.803	戈梅利市	白俄罗斯	30.9878	52.4412	2016
	Harbin	哈尔滨		126.535	45.803	摩尔曼斯克市	俄罗斯	33.0827	68.9585	2016
	Harbin	哈尔滨		126.535	45.803	第一乌拉尔斯克市	俄罗斯	59.9521	56.8999	2016
	Harbin	哈尔滨		126.535	45.803	符拉迪沃斯托克市	俄罗斯	131.887	43.1198	2017
	Harbin	哈尔滨		126.535	45.803	罗基什基斯市	立陶宛	25.5859	55.9555	2017
	Hefei	合肥		117.227	31.8206	乌法市	俄罗斯	55.9721	54.7388	2016
	Hefei	合肥		117.227	31.8206	金边市	柬埔寨	104.892	11.5449	2018
	Hangzhou	杭州		120.155	30.2741	卡拉法特市	阿根廷	-72.2648	-50.338	2014
	Hangzhou	杭州		120.155	30.2741	斯普利特市	克罗地亚	16.4402	43.5081	2014
	Hangzhou	杭州		120.155	30.2741	皇后镇湖区	新西兰	168.547	-45.0908	2014
	Hangzhou	杭州		120.155	30.2741	马里博尔	斯洛文尼亚	15.6557	46.5503	2017
	Hangzhou	杭州		120.155	30.2741	哥打基纳巴卢	马来西亚	116.071	5.96068	2019
	Jinan	济南		117.12	36.6512	卡赞勒克市	保加利亚	25.3929	42.6195	2013
	Jinan	济南		117.12	36.6512	布加勒斯特市第四区	罗马尼亚	26.1025	44.4268	2013
	Jinan	济南		117.12	36.6512	萨博潘市	墨西哥	-103.417	20.672	2014
	Jinan	济南		117.12	36.6512	库塔伊西市	格鲁吉亚	42.7042	42.2695	2016
	Jinan	济南		117.12	36.6512	奇维塔韦基亚市	意大利	11.7954	42.0924	2016
	Jinan	济南		117.12	36.6512	那格浦尔市	印度	79.0882	21.1458	2017
	Jinan	济南		117.12	36.6512	阿尔巴门奇市	埃塞俄比亚	37.5915	6.03202	2018
	Jinan	济南		117.12	36.6512	马里博尔市	斯洛文尼亚	15.6205	46.5506	2018
	Kunming	昆明		102.833	24.8801	安塔利亚市	土耳其	30.7133	36.8969	2013
	Kunming	昆明		102.833	24.8801	博克拉市	尼泊尔	83.9956	28.238	2013
	Kunming	昆明		102.833	24.8801	加尔各答市	印度	88.3639	22.5726	2013
	Kunming	昆明		102.833	24.8801	斯克内克塔迪市	美国	-73.9396	42.8142	2014
	Kunming	昆明		102.833	24.8801	岘港市	越南	108.202	16.0544	2015
	Kunming	昆明		102.833	24.8801	格拉斯市	法国	6.92649	43.6602	2016
	Kunming	昆明		102.833	24.8801	奥洛莫茨市	捷克	17.3033	49.6247	2017
	Kunming	昆明		102.833	24.8801	高山市	日本	137.246	36.1509	2018
	Kunming	昆明		102.833	24.8801	迪岑巴赫市	德国	8.76156	50.0995	2019
	Ningbo	宁波		121.544	29.8683	大邱市	韩国	128.601	35.8714	2013
	Nanjing	南京		118.779	32.0517	温得和克市	纳米比亚	17.0658	-22.5609	2015
	Nanjing	南京		118.779	32.0517	莫吉廖夫市	白俄罗斯	30.3314	53.9007	2016
	Nanjing	南京		118.779	32.0517	康塞普西翁市	智利	-73.0444	-36.8201	2018
	Nanjing	南京		118.779	32.0517	边和市	越南	106.703	10.9175	2018
	Nanjing	南京		118.779	32.0517	设拉子市	伊朗	52.5837	29.5918	2018
	Nanjing	南京		118.779	32.0517	三宝垄市	印度尼西亚	110.438	-7.00515	2018
	Nanjing	南京		118.779	32.0517	暹粒省	柬埔寨	103.845	13.3767	2018
	Nanjing	南京		118.779	32.0517	阿卡市	以色列	35.0733	32.9272	2019
	Nanjing	南京		118.779	32.0517	加德满都市	尼泊尔	85.324	27.7172	2019
	Nanning	南宁		108.323	22.8026	塔那那利佛市	马达加斯加	47.5079	-18.8792	2015
	Nanning	南宁		108.323	22.8026	克雷马市	意大利	9.68248	45.3643	2017
	Nanning	南宁		108.323	22.8026	伊万诺-弗兰科夫斯克市	乌克兰	24.7111	48.9226	2019
	Nanning	南宁		108.323	22.8026	穆尔西亚市	西班牙	-1.13115	37.9843	2019
	Nanning	南宁		108.323	22.8026	费利斯港市	巴西	-47.5213	-23.2108	2019
	Qingdao	青岛		120.383	36.0671	阿德莱德市	澳大利亚	138.601	-34.9285	2014
	Qingdao	青岛		120.383	36.0671	海德拉巴市	印度	78.4867	17.385	2015
	Qingdao	青岛		120.383	36.0671	卡亚俄市	秘鲁	-77.126	-12.0508	2016
	Qingdao	青岛		120.383	36.0671	曼海姆市	德国	8.46604	49.4875	2016
	Qingdao	青岛		120.383	36.0671	比雷埃夫斯市	希腊	23.647	37.943	2018
	Qingdao	青岛		120.383	36.0671	杜尚别市	塔吉克斯坦	68.787	38.5598	2019
	Shanghai	上海		121.459	31.2301	布达佩斯市	匈牙利	19.0402	47.4979	2013
	Shanghai	上海		121.459	31.2301	首尔市	韩国	126.978	37.5665	2013
	Shanghai	上海		121.459	31.2301	孟买市	印度	72.8561	19.0176	2014
	Shanghai	上海		121.459	31.2301	釜山市	韩国	129.076	35.1796	2014
	Shanghai	上海		121.459	31.2301	休斯敦市	美国	-95.3698	29.7604	2015
	Shanghai	上海		121.459	31.2301	巴尔市	黑山	19.0899	42.0912	2015
	Shanghai	上海		121.459	31.2301	沃尔夫斯堡市	德国	10.7865	52.4227	2015
	Shanghai	上海		121.459	31.2301	曼谷市	泰国	100.502	13.7563	2016
	Shanghai	上海		121.459	31.2301	索非亚市	保加利亚	23.3219	42.6977	2016
	Shanghai	上海		121.459	31.2301	布拉格市	捷克	14.4378	50.0755	2017
	Shanghai	上海		121.459	31.2301	索伯特市	波兰	18.5601	54.4416	2017
	Shanghai	上海		121.459	31.2301	帕皮提市	法国	-149.558	-17.5516	2017
	Shanghai	上海		121.459	31.2301	贝尔格莱德市	塞尔维亚	20.4489	44.7866	2018
	Shanghai	上海		121.459	31.2301	利马市	秘鲁	-77.0428	-12.0464	2018
	Shanghai	上海		121.459	31.2301	帕罗奥多市	美国	-122.165	37.4419	2018
	Shanghai	上海		121.459	31.2301	科莫市	意大利	9.08235	45.8097	2018
	Shanghai	上海		121.459	31.2301	明斯克市	白俄罗斯	27.5615	53.9045	2019
	Shanghai	上海		121.459	31.2301	萨波潘市	墨西哥	-103.417	20.672	2019
	Suzhou	苏州		120.585	31.299	南湖市	美国	-97.1342	32.9412	2014
	Suzhou	苏州		120.585	31.299	维克舍市	瑞典	18.7246	63.2899	2014
	Suzhou	苏州		120.585	31.299	新松奇市	波兰	20.7153	49.6175	2016
	Suzhou	苏州		120.585	31.299	黑角市	刚果（布）	11.8664	-4.76916	2016
	Suzhou	苏州		120.585	31.299	马累市	马尔代夫	73.5093	4.1755	2016
	Suzhou	苏州		120.585	31.299	西南普法尔茨区	德国	7.73611	49.2284	2017
	Suzhou	苏州		120.585	31.299	西弗兰德省	比利时	3.10454	51.0505	2018
	Suzhou	苏州		120.585	31.299	温的和克市	纳米比亚	15.5824	-22.0008	2019
	Shenyang	沈阳		123.431	41.8057	新西伯利亚市	俄罗斯	82.9357	55.0084	2013
	Shenyang	沈阳		123.431	41.8057	大田市	韩国	127.385	36.3504	2013
	Shenyang	沈阳		123.431	41.8057	拉普拉塔市	阿根廷	-57.9536	-34.9205	2014
	Shenyang	沈阳		123.431	41.8057	仁川市	韩国	126.705	37.4563	2014
	Shenyang	沈阳		123.431	41.8057	贝尔法斯特市	英国	-5.93012	54.5973	2016
	Shenyang	沈阳		123.431	41.8057	佛罗里达市	乌拉圭	-56.2203	-34.0948	2017
	Shenzhen	深圳		114.058	22.5431	明斯克市	白俄罗斯	27.5615	53.9045	2014
	Shenzhen	深圳		114.058	22.5431	普洛夫迪夫市	保加利亚	24.7454	42.1353	2014
	Shenzhen	深圳		114.058	22.5431	伯尔尼州	瑞士	7.70807	46.7989	2015
	Shenzhen	深圳		114.058	22.5431	阿皮亚市	萨摩亚	-171.751	-13.8507	2015
	Shenzhen	深圳		114.058	22.5431	阿尔梅勒市	荷兰	5.2647	52.3508	2016
	Shenzhen	深圳		114.058	22.5431	波尔图市	葡萄牙	-8.62911	41.1579	2016
	Shenzhen	深圳		114.058	22.5431	比什凯克市	吉尔吉斯斯坦	74.5698	42.8746	2016
	Shenzhen	深圳		114.058	22.5431	金边市	柬埔寨	104.892	11.5449	2017
	Shenzhen	深圳		114.058	22.5431	爱丁堡市	英国	-3.18827	55.9533	2019
	Tianjin	天津		117.201	39.0842	鲁昂-埃尔伯夫-奥特贝尔特城	法国	1.09997	49.4432	2013
	Tianjin	天津		117.201	39.0842	俄勒冈州	美国	-120.554	43.8041	2014
	Tianjin	天津		117.201	39.0842	留尼汪大区	法国	55.5364	-21.1151	2014
	Tianjin	天津		117.201	39.0842	科灵市	丹麦	9.48231	55.495	2015
	Taiyuan	太原		112.549	37.8706	胡占德市	塔吉克斯坦	69.6392	40.2735	2018
	Taiyuan	太原		112.549	37.8706	顺天市	韩国	127.487	34.9506	2019
	Urumqi	乌鲁木齐		87.6168	43.8256	奥什市	吉尔吉斯斯坦	72.8161	40.514	2015
	Urumqi	乌鲁木齐		87.6168	43.8256	巴统市	格鲁吉亚	41.6367	41.6168	2015
	Urumqi	乌鲁木齐		87.6168	43.8256	喀布尔市	阿富汗	69.1924	34.5247	2016
	Urumqi	乌鲁木齐		87.6168	43.8256	也拉市	泰国	101.118	6.50579	2016
	Urumqi	乌鲁木齐		87.6168	43.8256	塞姆南市	伊朗	53.4036	35.582	2016
	Urumqi	乌鲁木齐		87.6168	43.8256	卡拉奇市	巴基斯坦	67.0099	24.8615	2016
	Urumqi	乌鲁木齐		87.6168	43.8256	鄂木斯克市	俄罗斯	73.3242	54.9885	2016
	Urumqi	乌鲁木齐		87.6168	43.8256	加济安泰普市	土耳其	37.3781	37.066	2016
	Wuhan	武汉		114.305	30.5931	伊兹密尔市	土耳其	27.1428	38.4237	2013
	Wuhan	武汉		114.305	30.5931	蒂华纳市	墨西哥	-117.038	32.5149	2013
	Wuhan	武汉		114.305	30.5931	萨拉托夫市	俄罗斯	45.9608	51.5924	2015
	Wuhan	武汉		114.305	30.5931	康塞普西翁市	智利	-73.0444	-36.8201	2016
	Wuhan	武汉		114.305	30.5931	比什凯克市	吉尔吉斯斯坦	74.5698	42.8746	2016
	Wuhan	武汉		114.305	30.5931	哈尔基斯市	希腊	23.6051	38.4645	2017
	Wuhan	武汉		114.305	30.5931	伊热夫斯克市	俄罗斯	53.2324	56.8619	2017
	Wuhan	武汉		114.305	30.5931	斯旺西市	英国	-3.94028	51.6257	2018
	Wuhan	武汉		114.305	30.5931	恩德培市	乌干达	32.4637	0.0511839	2018
	Wuhan	武汉		114.305	30.5931	曼谷市	泰国	100.502	13.7563	2018
	Xi'An	西安		108.94	34.3416	科托尔市	黑山	18.7712	42.4247	2013
	Xi'An	西安		108.94	34.3416	撒马尔罕市	乌兹别克斯坦	66.975	39.627	2013
	Xi'An	西安		108.94	34.3416	马雷市	土库曼斯坦	61.8643	37.6092	2014
	Xi'An	西安		108.94	34.3416	蒙哥马利郡	美国	-77.2405	39.1547	2014
	Xi'An	西安		108.94	34.3416	霍巴特市	澳大利亚	147.327	-42.8821	2015
	Xi'An	西安		108.94	34.3416	久姆里市	亚美尼亚	43.8465	40.7929	2015
	Xi'An	西安		108.94	34.3416	晋州市	韩国	128.108	35.18	2016
	Xi'An	西安		108.94	34.3416	克拉古耶瓦茨市	塞尔维亚	20.9114	44.0128	2016
	Xi'An	西安		108.94	34.3416	奥尔登堡市	德国	8.22172	53.1437	2017
	Xi'An	西安		108.94	34.3416	于默奥市	瑞典	20.263	63.8259	2017
	Xi'An	西安		108.94	34.3416	奥什	吉尔吉斯斯坦	72.8075	40.539	2019
	Xi'An	西安		108.94	34.3416	非斯市	摩洛哥	-5.00785	34.0181	2019
	Xi'An	西安		108.94	34.3416	布特瓦尔市	尼泊尔	83.465	27.6865	2019
	Xiamen	厦门		118.089	24.4798	杜尚别市	塔吉克斯坦	68.787	38.5598	2013
	Xiamen	厦门		118.089	24.4798	尼斯市	法国	7.26195	43.7102	2014
	Xiamen	厦门		118.089	24.4798	普吉府	泰国	98.3381	7.95193	2017
	Xiamen	厦门		118.089	24.4798	伊兹密尔市	土耳其	27.1428	38.4237	2018
	Zhengzhou	郑州		113.625	34.7466	莫吉廖夫市	白俄罗斯	30.3314	53.9007	2014
	Zhengzhou	郑州		113.625	34.7466	青松郡	韩国	129.057	36.4359	2016
	Zhengzhou	郑州		113.625	34.7466	亚眠市	法国	2.29579	49.8943	2019
	Zhengzhou	郑州		113.625	34.7466	伊基克市	智利	-70.1313	-20.2466	2019
	Zhengzhou	郑州		113.625	34.7466	埃德蒙顿市	加拿大	-113.491	53.5444	2019
	Zhengzhou	郑州		113.625	34.7466	瓦加杜古市	布基纳法索	-1.52507	12.3744	2019
