# Supplementary material for: Distinctive transnational city-to-city partnerships, decentralization, and local governance of China as a Global East Country
Source: PLoS One. 2023 Jul 21;18(7):e0288001. doi: 10.1371/journal.pone.0288001 (PMC10361467; doi:10.1371/journal.pone.0288001)
Supplement: S3 Dataset — (ZIP) [file pone.0288001.s003.zip]

Archive with 46 entries (45 files):
- S3 Dataset. City-to-city partnerships between 28 Chinese world cities and states at different stages/
- S3 Dataset. City-to-city partnerships between 28 Chinese world cities and states at different stages/ucinet_general_1973-1977-Bip.##d
- S3 Dataset. City-to-city partnerships between 28 Chinese world cities and states at different stages/ucinet_general_1973-1977-Bip.##h
- S3 Dataset. City-to-city partnerships between 28 Chinese world cities and states at different stages/ucinet_general_1973-1977.##d
- S3 Dataset. City-to-city partnerships between 28 Chinese world cities and states at different stages/ucinet_general_1973-1977.##h
- S3 Dataset. City-to-city partnerships between 28 Chinese world cities and states at different stages/ucinet_general_1973-1977.xls
- S3 Dataset. City-to-city partnerships between 28 Chinese world cities and states at different stages/ucinet_general_1978-1982-Bip.##d
- S3 Dataset. City-to-city partnerships between 28 Chinese world cities and states at different stages/ucinet_general_1978-1982-Bip.##h
- S3 Dataset. City-to-city partnerships between 28 Chinese world cities and states at different stages/ucinet_general_1978-1982.##d
- S3 Dataset. City-to-city partnerships between 28 Chinese world cities and states at different stages/ucinet_general_1978-1982.##h
- S3 Dataset. City-to-city partnerships between 28 Chinese world cities and states at different stages/ucinet_general_1978-1982.xls
- S3 Dataset. City-to-city partnerships between 28 Chinese world cities and states at different stages/ucinet_general_1983-1987-Bip.##d
- S3 Dataset. City-to-city partnerships between 28 Chinese world cities and states at different stages/ucinet_general_1983-1987-Bip.##h
- S3 Dataset. City-to-city partnerships between 28 Chinese world cities and states at different stages/ucinet_general_1983-1987.##d
- S3 Dataset. City-to-city partnerships between 28 Chinese world cities and states at different stages/ucinet_general_1983-1987.##h
- S3 Dataset. City-to-city partnerships between 28 Chinese world cities and states at different stages/ucinet_general_1983-1987.xls
- S3 Dataset. City-to-city partnerships between 28 Chinese world cities and states at different stages/ucinet_general_1988-1992-Bip.##d
- S3 Dataset. City-to-city partnerships between 28 Chinese world cities and states at different stages/ucinet_general_1988-1992-Bip.##h
- S3 Dataset. City-to-city partnerships between 28 Chinese world cities and states at different stages/ucinet_general_1988-1992.##d
- S3 Dataset. City-to-city partnerships between 28 Chinese world cities and states at different stages/ucinet_general_1988-1992.##h
- S3 Dataset. City-to-city partnerships between 28 Chinese world cities and states at different stages/ucinet_general_1988-1992.xls
- S3 Dataset. City-to-city partnerships between 28 Chinese world cities and states at different stages/ucinet_general_1993-1997-Bip.##d
- S3 Dataset. City-to-city partnerships between 28 Chinese world cities and states at different stages/ucinet_general_1993-1997-Bip.##h
- S3 Dataset. City-to-city partnerships between 28 Chinese world cities and states at different stages/ucinet_general_1993-1997.##d
- S3 Dataset. City-to-city partnerships between 28 Chinese world cities and states at different stages/ucinet_general_1993-1997.##h
- S3 Dataset. City-to-city partnerships between 28 Chinese world cities and states at different stages/ucinet_general_1993-1997.xls
- S3 Dataset. City-to-city partnerships between 28 Chinese world cities and states at different stages/ucinet_general_1998-2002-Bip.##d
- S3 Dataset. City-to-city partnerships between 28 Chinese world cities and states at different stages/ucinet_general_1998-2002-Bip.##h
- S3 Dataset. City-to-city partnerships between 28 Chinese world cities and states at different stages/ucinet_general_1998-2002.##d
- S3 Dataset. City-to-city partnerships between 28 Chinese world cities and states at different stages/ucinet_general_1998-2002.##h
- S3 Dataset. City-to-city partnerships between 28 Chinese world cities and states at different stages/ucinet_general_1998-2002.xls
- S3 Dataset. City-to-city partnerships between 28 Chinese world cities and states at different stages/ucinet_general_2003-2007-Bip.##d
- S3 Dataset. City-to-city partnerships between 28 Chinese world cities and states at different stages/ucinet_general_2003-2007-Bip.##h
- S3 Dataset. City-to-city partnerships between 28 Chinese world cities and states at different stages/ucinet_general_2003-2007.##d
- S3 Dataset. City-to-city partnerships between 28 Chinese world cities and states at different stages/ucinet_general_2003-2007.##h
- S3 Dataset. City-to-city partnerships between 28 Chinese world cities and states at different stages/ucinet_general_2003-2007.xls
- S3 Dataset. City-to-city partnerships between 28 Chinese world cities and states at different stages/ucinet_general_2008-2012-Bip.##d
- S3 Dataset. City-to-city partnerships between 28 Chinese world cities and states at different stages/ucinet_general_2008-2012-Bip.##h
- S3 Dataset. City-to-city partnerships between 28 Chinese world cities and states at different stages/ucinet_general_2008-2012.##d
- S3 Dataset. City-to-city partnerships between 28 Chinese world cities and states at different stages/ucinet_general_2008-2012.##h
- S3 Dataset. City-to-city partnerships between 28 Chinese world cities and states at different stages/ucinet_general_2008-2012.xls
- S3 Dataset. City-to-city partnerships between 28 Chinese world cities and states at different stages/ucinet_general_2013-2019-Bip.##d
- S3 Dataset. City-to-city partnerships between 28 Chinese world cities and states at different stages/ucinet_general_2013-2019-Bip.##h
- S3 Dataset. City-to-city partnerships between 28 Chinese world cities and states at different stages/ucinet_general_2013-2019.##d
- S3 Dataset. City-to-city partnerships between 28 Chinese world cities and states at different stages/ucinet_general_2013-2019.##h
- S3 Dataset. City-to-city partnerships between 28 Chinese world cities and states at different stages/ucinet_general_2013-2019.xls
