# Supplementary material for: Distinctive transnational city-to-city partnerships, decentralization, and local governance of China as a Global East Country
Source: PLoS One. 2023 Jul 21;18(7):e0288001. doi: 10.1371/journal.pone.0288001 (PMC10361467; doi:10.1371/journal.pone.0288001)
Supplement: S3 Dataset — (ZIP) [file pone.0288001.s003.zip › S3 Dataset. City-to-city partnerships between 28 Chinese world cities and states at different stages/ucinet_general_1978-1982.xls]

## Sheet: Sheet1
	AUS	BIH	CAN	CHE	COG	DEU	FRA	HRV	ITA	JPN	NLD	PHL	PRK	SRB	SVN	USA
BJ	0	0	0	0	0	0	0	0	0	1	0	0	0	1	0	1
CC	0	0	0	0	0	0	0	0	0	1	0	0	0	1	0	0
CS	0	0	0	0	1	0	0	0	0	1	0	0	0	0	0	0
CD	0	0	0	0	0	0	1	0	0	0	0	0	0	0	1	0
CQ	0	0	0	0	0	0	1	0	0	0	0	0	0	0	0	0
DL	0	0	0	0	0	0	0	0	0	2	0	0	0	0	0	1
FZ	0	0	0	0	0	0	0	0	0	2	0	0	0	0	0	0
GZ	0	0	0	0	0	0	0	0	0	1	0	1	0	0	0	1
HZ	0	0	0	0	0	0	0	0	0	1	0	1	0	0	0	1
HB	0	0	0	0	0	0	0	0	0	1	0	0	0	0	0	0
HF	0	0	0	0	0	0	0	0	0	1	0	0	0	0	0	0
KM	0	0	0	1	0	0	0	0	0	1	0	0	0	0	0	0
NJ	0	0	0	0	0	0	0	0	1	1	0	0	0	0	0	1
QD	0	0	0	0	0	0	0	0	0	1	0	0	0	0	0	0
SH	0	0	0	0	0	0	0	1	1	1	1	0	1	0	0	1
SY	0	0	0	0	0	0	0	0	0	2	0	0	0	0	0	0
SU	0	0	1	0	0	0	0	0	1	2	0	0	0	0	0	0
TJ	1	1	0	0	0	0	0	0	0	1	0	0	0	0	0	1
WH	0	0	0	0	0	1	0	0	0	1	0	0	0	0	0	1
ZZ	0	0	0	0	0	0	0	0	0	1	0	0	0	0	0	0
