# Supplementary material for: Distinctive transnational city-to-city partnerships, decentralization, and local governance of China as a Global East Country
Source: PLoS One. 2023 Jul 21;18(7):e0288001. doi: 10.1371/journal.pone.0288001 (PMC10361467; doi:10.1371/journal.pone.0288001)
Supplement: S3 Dataset — (ZIP) [file pone.0288001.s003.zip › S3 Dataset. City-to-city partnerships between 28 Chinese world cities and states at different stages/ucinet_general_2013-2019.xls]

## Sheet: Sheet1
	MAR	AFG	ARG	ARM	AUS	BEL	BFA	BGR	BLR	BRA	CAN	CHE	CHL	COG	CZE	DEU	DNK	ECU	ESP	ETH	FIN	FRA	GBR	GEO	GRC	HRV	HUN	IDN	IND	IRL	IRN	ISR	ITA	JPN	KEN	KGZ	KHM	KOR	LAO	LTU	LVA	MDG	MDV	MEX	MMR	MNE	MNG	MOZ	MRT
BJ			1						1						1		1					1							1		1						1	1	1		1						1
CC					1												1
CD	1		1		1				1								1					1							1	1		1						1	1					2				1
CQ			1						2		1	1									1							1	1				1	1			1							1
CS
DL
FZ			1		1	1																						1									1												1
GZ	1												1					1											1						1
HB									1																															1
HF																																					1
HZ			1																							1
JN								1												1				1					1				1											1
KM															1	1						1							1					1
NB																																						1
NJ									1				1															1			1	1					1
NN										1									1														1									1
QD					1											1									1				1
SH								1	1						1	1						1					1		1				1					2						1		1
SU						1								1		1																											1
SY			1																				1															2
SZ								1	1			1											1													1	1
TJ																	1					2
TY																																						1
UR		1																						1							1					1
WH													1										1		1											1								1
XA	1			1	1											1																				1		1								1
XM																						1
ZZ							1		1		1		1									1																1
[truncated: 28 more columns]
